# Supplementary material for: Strain regulates the photovoltaic performance of thick-film perovskites
Source: Nat Commun. 2024 Mar 22;15:2579. doi: 10.1038/s41467-024-47019-8 (PMC10960009; doi:10.1038/s41467-024-47019-8)
Supplement: Supplementary file 4 — Source Data [file 41467_2024_47019_MOESM4_ESM.xlsx]

## Sheet: Figure1a
0	0
4.88281	0
9.76563	0
14.6484	0
19.5312	0
24.4141	0
29.2969	0
34.1797	0
39.0625	0
43.9453	0
48.8281	0
53.7109	0
58.5938	0
63.4766	0
68.3594	0
73.2422	0
78.125	0
83.0078	0
87.8906	0
92.7734	0
97.6562	0
102.539	0
107.422	0
112.305	0
117.188	0
122.07	0
126.953	0
131.836	0
136.719	0
141.602	0
146.484	0
151.367	2
156.25	26
161.133	120
166.016	260
170.898	333
175.781	456
180.664	664
185.547	807
190.43	850
195.312	846
200.195	834
205.078	797
209.961	707
214.844	748
219.727	847
224.609	752
229.492	814
234.375	746
239.258	782
244.141	801
249.023	761
253.906	825
258.789	791
263.672	780
268.555	794
273.438	784
278.32	760
283.203	746
288.086	773
292.969	760
297.852	749
302.734	746
307.617	768
312.5	744
317.383	760
322.266	744
327.148	801
332.031	772
336.914	723
341.797	722
346.68	722
351.562	751
356.445	773
361.328	734
366.211	769
371.094	777
375.977	835
380.859	740
385.742	723
390.625	812
395.508	725
400.391	744
405.273	793
410.156	806
415.039	767
419.922	694
424.805	816
429.688	785
434.57	761
439.453	767
444.336	760
449.219	785
454.102	787
458.984	702
463.867	754
468.75	793
473.633	778
478.516	737
483.398	736
488.281	809
493.164	770
498.047	787
502.93	764
507.812	768
512.695	719
517.578	717
522.461	767
527.344	735
532.227	738
537.109	801
541.992	751
546.875	749
551.758	731
556.641	704
561.523	771
566.406	753
571.289	720
576.172	778
581.055	795
585.938	772
590.82	750
595.703	741
600.586	764
605.469	770
610.352	731
615.234	763
620.117	755
625	792
629.883	769
634.766	715
639.648	777
644.531	782
649.414	703
654.297	714
659.18	746
664.062	750
668.945	726
673.828	741
678.711	727
683.594	780
688.477	755
693.359	713
698.242	796
703.125	806
708.008	771
712.891	783
717.773	766
722.656	729
727.539	770
732.422	722
737.305	724
742.188	728
747.07	782
751.953	739
756.836	722
761.719	700
766.602	747
771.484	745
776.367	737
781.25	700
786.133	727
791.016	744
795.898	711
800.781	723
805.664	798
810.547	775
815.43	724
820.312	749
825.195	741
830.078	773
834.961	726
839.844	797
844.727	715
849.609	709
854.492	729
859.375	764
864.258	734
869.141	750
874.023	768
878.906	731
883.789	749
888.672	735
893.555	686
898.438	750
903.32	705
908.203	735
913.086	740
917.969	697
922.852	755
927.734	728
932.617	754
937.5	722
942.383	695
947.266	706
952.148	716
957.031	781
961.914	732
966.797	802
971.68	738
976.562	721
981.445	709
986.328	744
991.211	733
996.094	730
1000.98	735
1005.86	713
1010.74	754
1015.62	729
1020.51	754
1025.39	741
1030.27	695
1035.16	725
1040.04	661
1044.92	713
1049.8	737
1054.69	682
1059.57	753
1064.45	754
1069.34	716
1074.22	694
1079.1	735
1083.98	739
1088.87	720
1093.75	764
1098.63	765
1103.52	702
1108.4	747
1113.28	730
1118.16	731
1123.05	717
1127.93	758
1132.81	684
1137.7	684
1142.58	709
1147.46	729
1152.34	733
1157.23	770
1162.11	758
1166.99	694
1171.88	781
1176.76	690
1181.64	701
1186.52	745
1191.41	746
1196.29	724
1201.17	705
1206.05	743
1210.94	710
1215.82	752
1220.7	725
1225.59	728
1230.47	682
1235.35	750
1240.23	698
1245.12	719
1250	748
1254.88	746
1259.77	715
1264.65	702
1269.53	717
1274.41	698
1279.3	662
1284.18	725
1289.06	689
1293.95	715
1298.83	716
1303.71	694
1308.59	723
1313.48	712
1318.36	763
1323.24	707
1328.12	742
1333.01	724
1337.89	758
1342.77	756
1347.66	727
1352.54	738
1357.42	727
1362.3	716
1367.19	685
1372.07	720
1376.95	661
1381.84	707
1386.72	680
1391.6	716
1396.48	678
1401.37	694
1406.25	726
1411.13	723
1416.02	704
1420.9	752
1425.78	729
1430.66	682
1435.55	722
1440.43	670
1445.31	717
1450.2	777
1455.08	721
1459.96	697
1464.84	727
1469.73	681
1474.61	702
1479.49	708
1484.38	738
1489.26	753
1494.14	707
1499.02	696
1503.91	748
1508.79	735
1513.67	658
1518.55	673
1523.44	671
1528.32	706
1533.2	724
1538.09	750
1542.97	687
1547.85	729
1552.73	678
1557.62	734
1562.5	657
1567.38	653
1572.27	744
1577.15	704
1582.03	702
1586.91	718
1591.8	703
1596.68	677
1601.56	689
1606.45	672
1611.33	684
1616.21	735
1621.09	658
1625.98	718
1630.86	678
1635.74	693
1640.62	665
1645.51	731
1650.39	706
1655.27	709
1660.16	673
1665.04	699
1669.92	728
1674.8	695
1679.69	697
1684.57	722
1689.45	726
1694.34	674
1699.22	729
1704.1	671
1708.98	738
1713.87	725
1718.75	662
1723.63	747
1728.52	704
1733.4	709
1738.28	746
1743.16	719
1748.05	683
1752.93	694
1757.81	739
1762.7	729
1767.58	724
1772.46	703
1777.34	695
1782.23	674
1787.11	689
1791.99	678
1796.88	691
1801.76	663
1806.64	702
1811.52	699
1816.41	694
1821.29	696
1826.17	728
1831.05	714
1835.94	677
1840.82	676
1845.7	703
1850.59	718
1855.47	690
1860.35	694
1865.23	726
1870.12	726
1875	698
1879.88	689
1884.77	713
1889.65	710
1894.53	664
1899.41	717
1904.3	738
1909.18	696
1914.06	706
1918.95	718
1923.83	764
1928.71	704
1933.59	745
1938.48	680
1943.36	707
1948.24	716
1953.12	676
1958.01	699
1962.89	668
1967.77	693
1972.66	694
1977.54	651
1982.42	729
1987.3	681
1992.19	661
1997.07	746
2001.95	665
2006.84	695
2011.72	724
2016.6	732
2021.48	693
2026.37	710
2031.25	697
2036.13	677
2041.02	705
2045.9	703
2050.78	734
2055.66	681
2060.55	678
2065.43	703
2070.31	677
2075.2	683
2080.08	680
2084.96	698
2089.84	684
2094.73	622
2099.61	714
2104.49	702
2109.38	649
2114.26	701
2119.14	713
2124.02	690
2128.91	683
2133.79	676
2138.67	666
2143.55	740
2148.44	689
2153.32	648
2158.2	594
2163.09	680
2167.97	682
2172.85	723
2177.73	680
2182.62	683
2187.5	703
2192.38	638
2197.27	696
2202.15	655
2207.03	684
2211.91	635
2216.8	694
2221.68	684
2226.56	670
2231.45	686
2236.33	629
2241.21	673
2246.09	716
2250.98	713
2255.86	689
2260.74	682
2265.62	663
2270.51	662
2275.39	653
2280.27	684
2285.16	684
2290.04	658
2294.92	712
2299.8	706
2304.69	683
2309.57	688
2314.45	641
2319.34	676
2324.22	667
2329.1	646
2333.98	672
2338.87	697
2343.75	671
2348.63	688
2353.52	655
2358.4	733
2363.28	683
2368.16	727
2373.05	679
2377.93	690
2382.81	690
2387.7	779
2392.58	670
2397.46	688
2402.34	721
2407.23	652
2412.11	694
2416.99	684
2421.88	638
2426.76	661
2431.64	678
2436.52	620
2441.41	673
2446.29	687
2451.17	681
2456.05	669
2460.94	703
2465.82	690
2470.7	717
2475.59	660
2480.47	672
2485.35	700
2490.23	667
2495.12	702
2500	677
2504.88	656
2509.77	661
2514.65	691
2519.53	635
2524.41	640
2529.3	669
2534.18	675
2539.06	677
2543.95	643
2548.83	662
2553.71	747
2558.59	638
2563.48	636
2568.36	624
2573.24	659
2578.12	654
2583.01	668
2587.89	707
2592.77	733
2597.66	663
2602.54	620
2607.42	630
2612.3	663
2617.19	633
2622.07	732
2626.95	720
2631.84	606
2636.72	633
2641.6	623
2646.48	642
2651.37	679
2656.25	670
2661.13	673
2666.02	619
2670.9	657
2675.78	670
2680.66	705
2685.55	678
2690.43	708
2695.31	629
2700.2	689
2705.08	693
2709.96	658
2714.84	702
2719.73	634
2724.61	662
2729.49	679
2734.38	644
2739.26	653
2744.14	681
2749.02	612
2753.91	635
2758.79	673
2763.67	700
2768.55	655
2773.44	642
2778.32	625
2783.2	607
2788.09	654
2792.97	651
2797.85	683
2802.73	612
2807.62	639
2812.5	696
2817.38	695
2822.27	681
2827.15	652
2832.03	686
2836.91	670
2841.8	628
2846.68	671
2851.56	653
2856.45	648
2861.33	644
2866.21	664
2871.09	691
2875.98	669
2880.86	635
2885.74	721
2890.62	654
2895.51	616
2900.39	684
2905.27	665
2910.16	643
2915.04	621
2919.92	653
2924.8	641
2929.69	636
2934.57	655
2939.45	622
2944.34	685
2949.22	662
2954.1	680
2958.98	656
2963.87	707
2968.75	632
2973.63	638
2978.52	634
2983.4	661
2988.28	672
2993.16	665
2998.05	676
3002.93	662
3007.81	633
3012.7	664
3017.58	627
3022.46	659
3027.34	661
3032.23	683
3037.11	649
3041.99	643
3046.88	667
3051.76	703
3056.64	668
3061.52	665
3066.41	658
3071.29	670
3076.17	645
3081.05	689
3085.94	648
3090.82	647
3095.7	652
3100.59	663
3105.47	640
3110.35	664
3115.23	600
3120.12	646
3125	648
3129.88	623
3134.77	660
3139.65	682
3144.53	649
3149.41	658
3154.3	614
3159.18	639
3164.06	696
3168.95	664
3173.83	665
3178.71	632
3183.59	664
3188.48	664
3193.36	721
3198.24	714
3203.12	648
3208.01	614
3212.89	660
3217.77	668
3222.66	669
3227.54	675
3232.42	653
3237.3	655
3242.19	622
3247.07	664
3251.95	656
3256.84	648
3261.72	703
3266.6	644
3271.48	632
3276.37	680
3281.25	612
3286.13	603
3291.02	632
3295.9	662
3300.78	641
3305.66	637
3310.55	690
3315.43	706
3320.31	652
3325.2	645
3330.08	616
3334.96	676
3339.84	637
3344.73	636
3349.61	666
3354.49	622
3359.38	638
3364.26	650
3369.14	626
3374.02	621
3378.91	609
3383.79	654
3388.67	639
3393.55	623
3398.44	652
3403.32	604
3408.2	619
3413.09	644
3417.97	629
3422.85	631
3427.73	640
3432.62	641
3437.5	636
3442.38	680
3447.27	681
3452.15	613
3457.03	624
3461.91	649
3466.8	662
3471.68	642
3476.56	653
3481.45	683
3486.33	615
3491.21	651
3496.09	622
3500.98	620
3505.86	637
3510.74	619
3515.62	586
3520.51	668
3525.39	641
3530.27	626
3535.16	639
3540.04	639
3544.92	654
3549.8	637
3554.69	625
3559.57	633
3564.45	639
3569.34	631
3574.22	610
3579.1	647
3583.98	613
3588.87	634
3593.75	624
3598.63	651
3603.52	598
3608.4	673
3613.28	647
3618.16	629
3623.05	656
3627.93	613
3632.81	644
3637.7	670
3642.58	617
3647.46	652
3652.34	673
3657.23	683
3662.11	595
3666.99	676
3671.88	639
3676.76	653
3681.64	670
3686.52	645
3691.41	646
3696.29	616
3701.17	621
3706.05	625
3710.94	636
3715.82	628
3720.7	663
3725.59	655
3730.47	613
3735.35	601
3740.23	622
3745.12	630
3750	660
3754.88	622
3759.77	644
3764.65	641
3769.53	653
3774.41	649
3779.3	647
3784.18	658
3789.06	598
3793.95	597
3798.83	625
3803.71	670
3808.59	623
3813.48	669
3818.36	626
3823.24	630
3828.12	615
3833.01	630
3837.89	655
3842.77	658
3847.66	655
3852.54	602
3857.42	635
3862.3	645
3867.19	654
3872.07	662
3876.95	640
3881.84	596
3886.72	598
3891.6	651
3896.48	646
3901.37	642
3906.25	646
3911.13	619
3916.02	601
3920.9	629
3925.78	616
3930.66	587
3935.55	623
3940.43	629
3945.31	580
3950.2	658
3955.08	629
3959.96	598
3964.84	686
3969.73	616
3974.61	619
3979.49	635
3984.38	575
3989.26	595
3994.14	611
3999.02	663
4003.91	641
4008.79	593
4013.67	638
4018.55	631
4023.44	642
4028.32	602
4033.2	631
4038.09	593
4042.97	616
4047.85	605
4052.73	594
4057.62	641
4062.5	605
4067.38	659
4072.27	601
4077.15	645
4082.03	581
4086.91	620
4091.8	634
4096.68	662
4101.56	576
4106.45	620
4111.33	603
4116.21	547
4121.09	605
4125.98	591
4130.86	631
4135.74	594
4140.62	591
4145.51	582
4150.39	610
4155.27	633
4160.16	630
4165.04	648
4169.92	639
4174.8	653
4179.69	662
4184.57	590
4189.45	645
4194.34	605
4199.22	642
4204.1	591
4208.98	638
4213.87	618
4218.75	653
4223.63	605
4228.52	581
4233.4	586
4238.28	599
4243.16	629
4248.05	617
4252.93	640
4257.81	658
4262.7	598
4267.58	640
4272.46	601
4277.34	621
4282.23	611
4287.11	650
4291.99	617
4296.88	663
4301.76	575
4306.64	639
4311.52	616
4316.41	625
4321.29	606
4326.17	607
4331.05	605
4335.94	679
4340.82	623
4345.7	586
4350.59	581
4355.47	620
4360.35	628
4365.23	616
4370.12	618
4375	632
4379.88	629
4384.77	610
4389.65	561
4394.53	648
4399.41	609
4404.3	620
4409.18	601
4414.06	626
4418.95	622
4423.83	607
4428.71	637
4433.59	593
4438.48	608
4443.36	618
4448.24	636
4453.12	632
4458.01	619
4462.89	599
4467.77	607
4472.66	597
4477.54	621
4482.42	603
4487.3	575
4492.19	633
4497.07	558
4501.95	567
4506.84	654
4511.72	629
4516.6	610
4521.48	613
4526.37	615
4531.25	604
4536.13	602
4541.02	633
4545.9	629
4550.78	621
4555.66	576
4560.55	587
4565.43	582
4570.31	615
4575.2	618
4580.08	612
4584.96	594
4589.84	615
4594.73	607
4599.61	613
4604.49	599
4609.38	626
4614.26	632
4619.14	650
4624.02	642
4628.91	587
4633.79	604
4638.67	603
4643.55	583
4648.44	569
4653.32	594
4658.2	651
4663.09	576
4667.97	565
4672.85	613
4677.73	586
4682.62	601
4687.5	603
4692.38	614
4697.27	596
4702.15	631
4707.03	569
4711.91	651
4716.8	584
4721.68	583
4726.56	595
4731.45	571
4736.33	593
4741.21	577
4746.09	626
4750.98	617
4755.86	576
4760.74	659
4765.62	653
4770.51	595
4775.39	572
4780.27	639
4785.16	594
4790.04	631
4794.92	594
4799.8	615
4804.69	612
4809.57	614
4814.45	555
4819.34	569
4824.22	584
4829.1	606
4833.98	626
4838.87	592
4843.75	564
4848.63	603
4853.52	628
4858.4	580
4863.28	632
4868.16	625
4873.05	608
4877.93	623
4882.81	571
4887.7	575
4892.58	618
4897.46	569
4902.34	584
4907.23	618
4912.11	632
4916.99	569
4921.88	581
4926.76	585
4931.64	604
4936.52	630
4941.41	581
4946.29	587
4951.17	589
4956.05	608
4960.94	590
4965.82	566
4970.7	600
4975.59	613
4980.47	679
4985.35	596
4990.23	621
4995.12	616
5000	550
5004.88	609
5009.77	537
5014.65	566
5019.53	563
5024.41	585
5029.3	593
5034.18	588
5039.06	589
5043.95	563
5048.83	598
5053.71	580
5058.59	541
5063.48	628
5068.36	600
5073.24	618
5078.12	610
5083.01	603
5087.89	582
5092.77	585
5097.66	580
5102.54	563
5107.42	583
5112.3	545
5117.19	579
5122.07	549
5126.95	617
5131.84	621
5136.72	604
5141.6	625
5146.48	610
5151.37	606
5156.25	602
5161.13	592
5166.02	617
5170.9	587
5175.78	589
5180.66	555
5185.55	566
5190.43	654
5195.31	588
5200.2	606
5205.08	600
5209.96	597
5214.84	606
5219.73	597
5224.61	539
5229.49	601
5234.38	611
5239.26	585
5244.14	579
5249.02	603
5253.91	574
5258.79	562
5263.67	568
5268.55	568
5273.44	597
5278.32	588
5283.2	584
5288.09	550
5292.97	599
5297.85	556
5302.73	577
5307.62	566
5312.5	560
5317.38	544
5322.27	544
5327.15	550
5332.03	595
5336.91	622
5341.8	576
5346.68	568
5351.56	559
5356.45	555
5361.33	550
5366.21	569
5371.09	588
5375.98	567
5380.86	598
5385.74	573
5390.62	563
5395.51	574
5400.39	646
5405.27	584
5410.16	609
5415.04	573
5419.92	560
5424.8	586
5429.69	570
5434.57	598
5439.45	590
5444.34	522
5449.22	631
5454.1	578
5458.98	554
5463.87	580
5468.75	564
5473.63	587
5478.52	607
5483.4	528
5488.28	609
5493.16	570
5498.05	545
5502.93	538
5507.81	590
5512.7	628
5517.58	588
5522.46	562
5527.34	607
5532.23	545
5537.11	559
5541.99	587
5546.88	592
5551.76	598
5556.64	612
5561.52	606
5566.41	562
5571.29	576
5576.17	557
5581.05	585
5585.94	563
5590.82	578
5595.7	588
5600.59	549
5605.47	559
5610.35	569
5615.23	568
5620.12	552
5625	603
5629.88	606
5634.77	587
5639.65	609
5644.53	603
5649.41	576
5654.3	565
5659.18	570
5664.06	571
5668.95	643
5673.83	589
5678.71	578
5683.59	555
5688.48	566
5693.36	550
5698.24	562
5703.12	597
5708.01	586
5712.89	641
5717.77	582
5722.66	636
5727.54	570
5732.42	569
5737.3	611
5742.19	553
5747.07	563
5751.95	553
5756.84	569
5761.72	577
5766.6	577
5771.48	577
5776.37	582
5781.25	534
5786.13	585
5791.02	588
5795.9	586
5800.78	604
5805.66	507
5810.55	597
5815.43	616
5820.31	601
5825.2	570
5830.08	579
5834.96	571
5839.84	564
5844.73	565
5849.61	557
5854.49	556
5859.38	584
5864.26	565
5869.14	558
5874.02	603
5878.91	586
5883.79	567
5888.67	556
5893.55	545
5898.44	542
5903.32	537
5908.2	529
5913.09	539
5917.97	567
5922.85	567
5927.73	570
5932.62	566
5937.5	554
5942.38	579
5947.27	597
5952.15	560
5957.03	582
5961.91	563
5966.8	593
5971.68	583
5976.56	541
5981.45	533
5986.33	590
5991.21	532
5996.09	537
6000.98	612
6005.86	588
6010.74	535
6015.62	584
6020.51	561
6025.39	599
6030.27	560
6035.16	561
6040.04	593
6044.92	594
6049.8	612
6054.69	572
6059.57	546
6064.45	565
6069.34	558
6074.22	579
6079.1	590
6083.98	539
6088.87	596
6093.75	600
6098.63	545
6103.52	533
6108.4	548
6113.28	518
6118.16	569
6123.05	534
6127.93	529
6132.81	586
6137.7	555
6142.58	583
6147.46	588
6152.34	548
6157.23	590
6162.11	531
6166.99	556
6171.88	546
6176.76	543
6181.64	489
6186.52	564
6191.41	567
6196.29	537
6201.17	605
6206.05	600
6210.94	569
6215.82	606
6220.7	562
6225.59	537
6230.47	635
6235.35	538
6240.23	549
6245.12	515
6250	603
6254.88	588
6259.77	551
6264.65	557
6269.53	563
6274.41	561
6279.3	539
6284.18	575
6289.06	559
6293.95	575
6298.83	574
6303.71	542
6308.59	542
6313.48	541
6318.36	526
6323.24	536
6328.12	552
6333.01	584
6337.89	582
6342.77	586
6347.66	549
6352.54	570
6357.42	591
6362.3	504
6367.19	558
6372.07	553
6376.95	539
6381.84	577
6386.72	545
6391.6	547
6396.48	551
6401.37	588
6406.25	542
6411.13	560
6416.02	584
6420.9	590
6425.78	545
6430.66	562
6435.55	563
6440.43	540
6445.31	560
6450.2	545
6455.08	551
6459.96	523
6464.84	586
6469.73	558
6474.61	535
6479.49	580
6484.38	537
6489.26	569
6494.14	532
6499.02	540
6503.91	516
6508.79	565
6513.67	526
6518.55	575
6523.44	565
6528.32	585
6533.2	501
6538.09	622
6542.97	574
6547.85	519
6552.73	533
6557.62	569
6562.5	551
6567.38	567
6572.27	523
6577.15	544
6582.03	566
6586.91	481
6591.8	525
6596.68	550
6601.56	557
6606.45	545
6611.33	584
6616.21	552
6621.09	500
6625.98	552
6630.86	527
6635.74	609
6640.62	536
6645.51	566
6650.39	579
6655.27	527
6660.16	521
6665.04	528
6669.92	558
6674.8	536
6679.69	520
6684.57	556
6689.45	556
6694.34	530
6699.22	564
6704.1	537
6708.98	565
6713.87	547
6718.75	561
6723.63	583
6728.52	531
6733.4	580
6738.28	552
6743.16	545
6748.05	548
6752.93	564
6757.81	522
6762.7	552
6767.58	515
6772.46	550
6777.34	567
6782.23	554
6787.11	532
6791.99	572
6796.88	562
6801.76	529
6806.64	542
6811.52	556
6816.41	543
6821.29	541
6826.17	549
6831.05	584
6835.94	517
6840.82	527
6845.7	564
6850.59	544
6855.47	540
6860.35	524
6865.23	572
6870.12	574
6875	516
6879.88	558
6884.77	573
6889.65	537
6894.53	543
6899.41	540
6904.3	518
6909.18	548
6914.06	543
6918.95	555
6923.83	538
6928.71	535
6933.59	492
6938.48	541
6943.36	513
6948.24	535
6953.12	524
6958.01	542
6962.89	533
6967.77	558
6972.66	538
6977.54	538
6982.42	504
6987.3	521
6992.19	511
6997.07	528
7001.95	550
7006.84	511
7011.72	517
7016.6	533
7021.48	500
7026.37	554
7031.25	545
7036.13	577
7041.02	562
7045.9	539
7050.78	510
7055.66	504
7060.55	540
7065.43	556
7070.31	561
7075.2	526
7080.08	563
7084.96	529
7089.84	551
7094.73	525
7099.61	540
7104.49	513
7109.38	501
7114.26	533
7119.14	511
7124.02	544
7128.91	538
7133.79	516
7138.67	547
7143.55	529
7148.44	494
7153.32	548
7158.2	509
7163.09	531
7167.97	491
7172.85	533
7177.73	535
7182.62	511
7187.5	550
7192.38	559
7197.27	569
7202.15	538
7207.03	545
7211.91	531
7216.8	520
7221.68	547
7226.56	520
7231.45	512
7236.33	528
7241.21	590
7246.09	575
7250.98	557
7255.86	545
7260.74	530
7265.62	531
7270.51	566
7275.39	542
7280.27	554
7285.16	500
7290.04	513
7294.92	558
7299.8	561
7304.69	547
7309.57	533
7314.45	547
7319.34	558
7324.22	541
7329.1	490
7333.98	533
7338.87	502
7343.75	507
7348.63	525
7353.52	534
7358.4	510
7363.28	549
7368.16	523
7373.05	512
7377.93	554
7382.81	540
7387.7	499
7392.58	496
7397.46	501
7402.34	524
7407.23	492
7412.11	521
7416.99	505
7421.88	544
7426.76	544
7431.64	534
7436.52	509
7441.41	596
7446.29	506
7451.17	495
7456.05	543
7460.94	519
7465.82	494
7470.7	557
7475.59	506
7480.47	542
7485.35	525
7490.23	523
7495.12	530
7500	537
7504.88	552
7509.77	483
7514.65	506
7519.53	554
7524.41	551
7529.3	545
7534.18	562
7539.06	523
7543.95	486
7548.83	536
7553.71	547
7558.59	537
7563.48	513
7568.36	504
7573.24	512
7578.12	524
7583.01	592
7587.89	524
7592.77	515
7597.66	511
7602.54	522
7607.42	543
7612.3	507
7617.19	533
7622.07	489
7626.95	535
7631.84	517
7636.72	537
7641.6	527
7646.48	549
7651.37	511
7656.25	528
7661.13	517
7666.02	459
7670.9	502
7675.78	487
7680.66	535
7685.55	541
7690.43	506
7695.31	526
7700.2	560
7705.08	506
7709.96	480
7714.84	509
7719.73	494
7724.61	525
7729.49	518
7734.38	501
7739.26	518
7744.14	555
7749.02	487
7753.91	504
7758.79	495
7763.67	509
7768.55	566
7773.44	523
7778.32	544
7783.2	519
7788.09	491
7792.97	470
7797.85	505
7802.73	532
7807.62	527
7812.5	548
7817.38	501
7822.27	497
7827.15	528
7832.03	534
7836.91	522
7841.8	521
7846.68	495
7851.56	514
7856.45	491
7861.33	537
7866.21	543
7871.09	537
7875.98	481
7880.86	510
7885.74	532
7890.62	499
7895.51	470
7900.39	514
7905.27	502
7910.16	490
7915.04	500
7919.92	504
7924.8	549
7929.69	555
7934.57	532
7939.45	510
7944.34	498
7949.22	517
7954.1	544
7958.98	539
7963.87	519
7968.75	554
7973.63	482
7978.52	516
7983.4	490
7988.28	525
7993.16	537
7998.05	531
8002.93	523
8007.81	505
8012.7	528
8017.58	526
8022.46	560
8027.34	538
8032.23	541
8037.11	538
8041.99	521
8046.88	523
8051.76	499
8056.64	521
8061.52	483
8066.41	519
8071.29	528
8076.17	482
8081.05	502
8085.94	524
8090.82	498
8095.7	538
8100.59	503
8105.47	512
8110.35	517
8115.23	507
8120.12	509
8125	486
8129.88	531
8134.77	493
8139.65	521
8144.53	513
8149.41	475
8154.3	512
8159.18	522
8164.06	493
8168.95	530
8173.83	496
8178.71	478
8183.59	483
8188.48	553
8193.36	553
8198.24	552
8203.12	501
8208.01	487
8212.89	489
8217.77	508
8222.66	518
8227.54	514
8232.42	514
8237.3	496
8242.19	496
8247.07	494
8251.95	518
8256.84	513
8261.72	513
8266.6	510
8271.48	507
8276.37	497
8281.25	530
8286.13	495
8291.02	505
8295.9	521
8300.78	531
8305.66	521
8310.55	499
8315.43	519
8320.31	517
8325.2	500
8330.08	507
8334.96	517
8339.84	485
8344.73	538
8349.61	505
8354.49	516
8359.38	491
8364.26	495
8369.14	516
8374.02	499
8378.91	501
8383.79	478
8388.67	528
8393.55	477
8398.44	516
8403.32	530
8408.2	480
8413.09	476
8417.97	493
8422.85	459
8427.73	530
8432.62	474
8437.5	495
8442.38	495
8447.27	508
8452.15	500
8457.03	536
8461.91	492
8466.8	514
8471.68	532
8476.56	519
8481.45	491
8486.33	554
8491.21	504
8496.09	521
8500.98	515
8505.86	457
8510.74	503
8515.62	511
8520.51	521
8525.39	507
8530.27	492
8535.16	506
8540.04	501
8544.92	503
8549.8	486
8554.69	517
8559.57	474
8564.45	506
8569.34	525
8574.22	478
8579.1	488
8583.98	482
8588.87	499
8593.75	463
8598.63	492
8603.52	495
8608.4	486
8613.28	539
8618.16	485
8623.05	540
8627.93	538
8632.81	492
8637.7	483
8642.58	481
8647.46	477
8652.34	467
8657.23	525
8662.11	497
8666.99	500
8671.88	493
8676.76	480
8681.64	521
8686.52	485
8691.41	517
8696.29	465
8701.17	514
8706.05	496
8710.94	480
8715.82	502
8720.7	482
8725.59	480
8730.47	521
8735.35	494
8740.23	530
8745.12	483
8750	488
8754.88	495
8759.77	515
8764.65	504
8769.53	490
8774.41	525
8779.3	497
8784.18	482
8789.06	489
8793.95	527
8798.83	521
8803.71	513
8808.59	502
8813.48	515
8818.36	489
8823.24	447
8828.12	514
8833.01	512
8837.89	517
8842.77	451
8847.66	505
8852.54	481
8857.42	510
8862.3	548
8867.19	491
8872.07	501
8876.95	504
8881.84	456
8886.72	501
8891.6	507
8896.48	496
8901.37	500
8906.25	488
8911.13	503
8916.02	492
8920.9	513
8925.78	490
8930.66	485
8935.55	496
8940.43	506
8945.31	504
8950.2	485
8955.08	510
8959.96	460
8964.84	484
8969.73	476
8974.61	506
8979.49	496
8984.38	488
8989.26	470
8994.14	486
8999.02	444
9003.91	505
9008.79	491
9013.67	491
9018.55	517
9023.44	467
9028.32	456
9033.2	511
9038.09	449
9042.97	512
9047.85	442
9052.73	478
9057.62	471
9062.5	493
9067.38	506
9072.27	482
9077.15	478
9082.03	506
9086.91	516
9091.8	490
9096.68	474
9101.56	514
9106.45	458
9111.33	477
9116.21	509
9121.09	467
9125.98	468
9130.86	467
9135.74	465
9140.62	508
9145.51	508
9150.39	514
9155.27	491
9160.16	471
9165.04	492
9169.92	458
9174.8	457
9179.69	479
9184.57	455
9189.45	462
9194.34	518
9199.22	503
9204.1	474
9208.98	450
9213.87	497
9218.75	490
9223.63	471
9228.52	477
9233.4	457
9238.28	518
9243.16	499
9248.05	456
9252.93	429
9257.81	475
9262.7	505
9267.58	456
9272.46	469
9277.34	532
9282.23	461
9287.11	494
9291.99	503
9296.88	448
9301.76	478
9306.64	479
9311.52	516
9316.41	487
9321.29	478
9326.17	517
9331.05	463
9335.94	515
9340.82	451
9345.7	484
9350.59	532
9355.47	474
9360.35	475
9365.23	496
9370.12	487
9375	471
9379.88	461
9384.77	499
9389.65	530
9394.53	482
9399.41	474
9404.3	481
9409.18	487
9414.06	512
9418.95	499
9423.83	461
9428.71	523
9433.59	471
9438.48	490
9443.36	501
9448.24	476
9453.12	453
9458.01	490
9462.89	450
9467.77	474
9472.66	471
9477.54	520
9482.42	450
9487.3	464
9492.19	478
9497.07	482
9501.95	451
9506.84	434
9511.72	477
9516.6	496
9521.48	464
9526.37	507
9531.25	475
9536.13	480
9541.02	475
9545.9	509
9550.78	455
9555.66	497
9560.55	492
9565.43	488
9570.31	462
9575.2	494
9580.08	465
9584.96	486
9589.84	464
9594.73	472
9599.61	482
9604.49	485
9609.38	481
9614.26	487
9619.14	508
9624.02	501
9628.91	465
9633.79	485
9638.67	489
9643.55	455
9648.44	463
9653.32	483
9658.2	476
9663.09	469
9667.97	460
9672.85	449
9677.73	445
9682.62	482
9687.5	493
9692.38	492
9697.27	494
9702.15	484
9707.03	491
9711.91	465
9716.8	505
9721.68	492
9726.56	500
9731.45	468
9736.33	470
9741.21	468
9746.09	508
9750.98	464
9755.86	480
9760.74	434
[truncated: 2,096 more rows]

## Sheet: Figure1b
front side	1.4 M	1.5 M	1.6 M	1.8 M	2.0 M		rear side	1.4 M	1.5 M	1.6 M	1.8 M	2.0 M
	18.8	18.7	18.3	18.4				17.3	16.5	16.9		20
	18.3	16.1	16.3	16.3	19.8			16.8	15.6	16.1	19.5	20.7
	17.5	18.3	16.2	20.2	18.9			16.1	15.7	16	19.3	20
	17	18.6	16.1	17.9	18.8			16	17.3	16	18.6	21.5
	16.9	20.1	16	16.6	18.1			15.8	16.3	17	18.6	19.8
	16.6	18.4	15.9	18.5	20.5			15.6	15.4	15.3	18.5	20.3
	16.4	16.5	15.7	20.4	19.2			15.5	15.5	15.1	18.2	17.2
	16.3	17.4	15.6	17.9	19.1			15.5	17.1	15	18.2	19.6
	16.3	17.1	15	16.8	19.9			15.4	15.8	15.9	17.8	21.6
	16	17.9	14.8	18.8	19.1			14.5	15.9	15.3	17.8	21.6
	15.9	18.2	14.3	19.1	19.2			13.6	16.9	15	16.3	21.6
	15.8	17.5	14	17.6	19.4			12.2	16.5	16.5	16.2

## Sheet: Figure1c
1.65eV				1.90eV				2.30eV
-2	-0.02841	2.477	0.98093	-2	-0.01178	2.477	0.97805	-2	0.00407	2.477	0.97949
-1.8	0.000693034	22.5638	0.71706	-1.8	-0.01178	22.5638	0.83027	-1.8	-0.0098	22.5638	0.90516
-1.6	-0.00465	42.6506	0.62044	-1.6	0.01525	42.6506	0.76549	-1.6	0.0196	42.6506	0.8691
-1.4	0.05119	62.7375	0.55956	-1.4	0.00485	62.7375	0.72063	-1.4	0.00684	62.7375	0.84263
-1.2	-0.02247	82.8243	0.51548	-1.2	-0.00762	82.8243	0.68584	-1.2	-0.00647	82.8243	0.82116
-1	0.00366	102.911	0.48124	-1	-0.02218	102.911	0.6573	-1	-0.01423	102.911	0.80288
-0.8	0.02861	122.998	0.45345	-0.8	-0.06031	122.998	0.63306	-0.8	-0.00924	122.998	0.78686
-0.6	-0.0296	143.085	0.43022	-0.6	-0.08387	143.085	0.612	-0.6	-0.00481	143.085	0.77254
-0.4	0.02683	163.172	0.41037	-0.4	-0.07625	163.172	0.59338	-0.4	0.01128	163.172	0.75955
-0.2	-0.00703	183.258	0.39312	-0.2	0.01041	183.258	0.57671	-0.2	0.00185	183.258	0.74766
0	0.06842	203.345	0.37793	0	0.05408	203.345	0.56163	0	0.02293	203.345	0.73668
0.03	0.01554	223.432	0.3644	0.03	0.13658	223.432	0.54789	0.03	0.04289	223.432	0.72649
0.06187	0.11061	243.519	0.35224	0.06187	0.25305	243.519	0.53527	0.06187	0.07729	243.519	0.71697
0.09574	0.15281	263.606	0.34123	0.09574	0.29257	263.606	0.52363	0.09574	0.13277	263.606	0.70805
0.13172	0.1861	283.692	0.3312	0.13172	0.43125	283.692	0.51283	0.13172	0.30097	283.692	0.69967
0.16995	0.33535	303.779	0.32201	0.16995	0.58175	303.779	0.50278	0.16995	0.69	303.779	0.69176
0.21056	0.50195	323.866	0.31354	0.21056	0.72046	323.866	0.49339	0.21056	1.12367	323.866	0.68429
0.25371	0.55135	343.953	0.30571	0.25371	0.90775	343.953	0.48459	0.25371	1.24628	343.953	0.67722
0.29956	0.76277	364.04	0.29844	0.29956	1.00902	364.04	0.47633	0.29956	1.2474	364.04	0.67052
0.34827	0.87957	384.127	0.29166	0.34827	1.04857	384.127	0.46855	0.34827	1.24405	384.127	0.66415
0.40002	0.90699	404.213	0.28533	0.40002	1.11379	404.213	0.46122	0.40002	1.20838	404.213	0.6581
0.45501	0.9356	424.3	0.2794	0.45501	1.09922	424.3	0.45429	0.45501	1.24349	424.3	0.65234
0.51343	1.00954	444.387	0.27383	0.51343	1.10823	444.387	0.44774	0.51343	1.16602	444.387	0.64686
0.5755	1.02147	464.474	0.26859	0.5755	1.14293	464.474	0.44153	0.5755	1.14094	464.474	0.64163
0.64144	1.01551	484.561	0.26365	0.64144	1.1013	484.561	0.43564	0.64144	1.18106	484.561	0.63664
0.71151	1.08171	504.648	0.25899	0.71151	1.09297	504.648	0.43004	0.71151	1.11754	504.648	0.63188
0.78595	1.0656	524.734	0.25458	0.78595	1.09783	524.734	0.42473	0.78595	1.12478	524.734	0.62733
0.86504	1.10617	544.821	0.25041	0.86504	1.04024	544.821	0.41967	0.86504	1.10918	544.821	0.62298
0.94907	1.08768	564.908	0.24645	0.94907	1.01041	564.908	0.41486	0.94907	1.15487	564.908	0.61882
1.03834	1.01193	584.995	0.2427	1.03834	0.99168	584.995	0.41027	1.03834	1.14986	584.995	0.61484
1.1332	1.0501	605.082	0.23913	1.1332	0.97503	605.082	0.4059	1.1332	1.15599	605.082	0.61103
1.23398	1.06441	625.168	0.23574	1.23398	0.94173	625.168	0.40173	1.23398	1.1298	625.168	0.60738
1.34105	1.07634	645.255	0.23251	1.34105	0.95838	645.255	0.39775	1.34105	1.1415	645.255	0.60388
1.45481	1.0495	665.342	0.22944	1.45481	0.95768	665.342	0.39396	1.45481	1.11085	665.342	0.60053
1.57568	1.04831	685.429	0.22652	1.57568	0.92785	685.429	0.39033	1.57568	1.03119	685.429	0.59732
1.7041	1.08947	705.516	0.22373	1.7041	0.96809	705.516	0.38687	1.7041	1.04066	705.516	0.59423
1.84054	1.04294	725.603	0.22108	1.84054	0.93271	725.603	0.38355	1.84054	1.0635	725.603	0.59128
1.9855	1.08827	745.689	0.21854	1.9855	0.89386	745.689	0.38039	1.9855	1.04679	745.689	0.58844
2.13951	1.00835	765.776	0.21612	2.13951	0.87929	765.776	0.37736	2.13951	1.06907	765.776	0.58571
2.30314	1.07932	785.863	0.21381	2.30314	0.84738	785.863	0.37446	2.30314	1.02451	785.863	0.58309
2.477	1.02087	805.95	0.21161	2.477	0.8786	805.95	0.37169	2.477	1.01058	805.95	0.58057
2.66171	1.03936	826.037	0.2095	2.66171	0.88345	826.037	0.36903	2.66171	0.99889	826.037	0.57815
2.85796	1.02743	846.123	0.20749	2.85796	0.92161	846.123	0.36649	2.85796	0.99443	846.123	0.57582
3.06646	1.07396	866.21	0.20557	3.06646	0.93132	866.21	0.36405	3.06646	0.99777	866.21	0.57358
3.288	1.02385	886.297	0.20373	3.288	0.92438	886.297	0.36172	3.288	1.00835	886.297	0.57142
3.52336	0.93799	906.384	0.20197	3.52336	0.94173	906.384	0.35948	3.52336	1.06907	906.384	0.56935
3.77343	1	926.471	0.20028	3.77343	0.88762	926.471	0.35734	3.77343	1	926.471	0.56734
4.03912	0.97674	946.558	0.19867	4.03912	0.9119	946.558	0.35528	4.03912	0.96213	946.558	0.56542
4.3214	1.02207	966.644	0.19713	4.3214	0.87097	966.644	0.35331	4.3214	0.96882	966.644	0.56356
4.62132	0.94753	986.731	0.19565	4.62132	0.89039	986.731	0.35142	4.62132	0.96492	986.731	0.56177
4.93996	0.95707	1006.82	0.19424	4.93996	0.90912	1006.82	0.3496	4.93996	0.95712	1006.82	0.56004
5.27851	0.93143	1026.9	0.19288	5.27851	0.88137	1026.9	0.34785	5.27851	1.0596	1026.9	0.55837
5.63821	0.89566	1046.99	0.19159	5.63821	0.90288	1046.99	0.34618	5.63821	1.03008	1046.99	0.55676
6.02037	0.88613	1067.08	0.19034	6.02037	0.88276	1067.08	0.34457	6.02037	1.00668	1067.08	0.5552
6.4264	0.92666	1087.17	0.18915	6.4264	0.88068	1087.17	0.34302	6.4264	1.00947	1087.17	0.55369
6.85779	0.85394	1107.25	0.18801	6.85779	0.88692	1107.25	0.34153	6.85779	0.95768	1107.25	0.55224
7.31613	0.91891	1127.34	0.18691	7.31613	0.88484	1127.34	0.3401	7.31613	0.96325	1127.34	0.55083
7.80309	0.88434	1147.43	0.18586	7.80309	0.8564	1147.43	0.33873	7.80309	0.98998	1147.43	0.54947
8.32047	0.88732	1167.51	0.18485	8.32047	0.85917	1167.51	0.3374	8.32047	0.98274	1167.51	0.54815
8.87017	0.8444	1187.6	0.18388	8.87017	0.87999	1187.6	0.33613	8.87017	0.94654	1187.6	0.54687
9.4542	0.81699	1207.69	0.18295	9.4542	0.89663	1207.69	0.3349	9.4542	0.93596	1207.69	0.54563
10.0747	0.80984	1227.77	0.18206	10.0747	0.92577	1227.77	0.33372	10.0747	0.93986	1227.77	0.54443
10.734	0.86407	1247.86	0.1812	10.734	0.91536	1247.86	0.33258	10.734	0.92483	1247.86	0.54327
11.4344	0.7729	1267.95	0.18038	11.4344	0.86542	1267.95	0.33148	11.4344	0.93374	1267.95	0.54213
12.1786	0.78779	1288.03	0.17958	12.1786	0.86056	1288.03	0.33042	12.1786	0.91147	1288.03	0.54104
12.9693	0.86586	1308.12	0.17882	12.9693	0.83143	1308.12	0.3294	12.9693	0.89477	1308.12	0.53997
13.8093	0.7586	1328.21	0.17809	13.8093	0.82449	1328.21	0.32841	13.8093	0.91815	1328.21	0.53893
14.7019	0.74907	1348.29	0.17738	14.7019	0.82172	1348.29	0.32746	14.7019	0.92149	1348.29	0.53792
15.6501	0.78422	1368.38	0.1767	15.6501	0.81686	1368.38	0.32654	15.6501	0.89365	1368.38	0.53694
16.6576	0.71988	1388.47	0.17605	16.6576	0.82796	1388.47	0.32565	16.6576	0.86972	1388.47	0.53598
17.7281	0.76515	1408.55	0.17542	17.7281	0.82935	1408.55	0.32479	17.7281	0.91147	1408.55	0.53505
18.8654	0.74728	1428.64	0.17481	18.8654	0.84461	1428.64	0.32396	18.8654	0.95044	1428.64	0.53414
20.0737	0.70915	1448.73	0.17423	20.0737	0.84461	1448.73	0.32315	20.0737	0.9755	1448.73	0.53325
21.3575	0.6621	1468.81	0.17366	21.3575	0.83975	1468.81	0.32237	21.3575	0.97605	1468.81	0.53239
22.7215	0.65555	1488.9	0.17312	22.7215	0.8238	1488.9	0.32162	22.7215	0.95657	1488.9	0.53154
24.1707	0.70379	1508.99	0.17259	24.1707	0.81964	1508.99	0.32089	24.1707	0.90701	1508.99	0.53072
25.7104	0.62339	1529.08	0.17209	25.7104	0.81686	1529.08	0.32018	25.7104	0.94153	1529.08	0.52991
27.3462	0.70498	1549.16	0.1716	27.3462	0.79674	1549.16	0.31949	27.3462	0.91926	1549.16	0.52912
29.0843	0.63054	1569.25	0.17112	29.0843	0.84877	1569.25	0.31882	29.0843	0.89755	1569.25	0.52835
30.9309	0.62816	1589.34	0.17067	30.9309	0.85709	1589.34	0.31817	30.9309	0.87139	1589.34	0.52759
32.8928	0.61803	1609.42	0.17022	32.8928	0.82241	1609.42	0.31754	32.8928	0.87473	1609.42	0.52685
34.9773	0.63054	1629.51	0.1698	34.9773	0.81062	1629.51	0.31693	34.9773	0.88864	1629.51	0.52612
37.192	0.64781	1649.6	0.16938	37.192	0.76484	1649.6	0.31633	37.192	0.88363	1649.6	0.52541
39.545	0.56147	1669.68	0.16898	39.545	0.73848	1669.68	0.31575	39.545	0.85302	1669.68	0.52471
42.0449	0.5835	1689.77	0.16859	42.0449	0.74541	1689.77	0.31519	42.0449	0.83131	1689.77	0.52403
44.701	0.56743	1709.86	0.16821	44.701	0.75582	1709.86	0.31463	44.701	0.82241	1709.86	0.52336
47.5231	0.56028	1729.94	0.16785	47.5231	0.73501	1729.94	0.3141	47.5231	0.81629	1729.94	0.52269
50.5213	0.54302	1750.03	0.16749	50.5213	0.74125	1750.03	0.31357	50.5213	0.83521	1750.03	0.52204
53.7069	0.52457	1770.12	0.16715	53.7069	0.75513	1770.12	0.31306	53.7069	0.8469	1770.12	0.52141
57.0914	0.55731	1790.2	0.16681	57.0914	0.77524	1790.2	0.31257	57.0914	0.85135	1790.2	0.52078
60.6873	0.60553	1810.29	0.16649	60.6873	0.77802	1810.29	0.31208	60.6873	0.83911	1810.29	0.52016
64.5079	0.50254	1830.38	0.16617	64.5079	0.76345	1830.38	0.3116	64.5079	0.81351	1830.38	0.51955
68.567	0.50909	1850.46	0.16586	68.567	0.73709	1850.46	0.31114	68.567	0.83855	1850.46	0.51894
72.8797	0.46088	1870.55	0.16556	72.8797	0.71004	1870.55	0.31068	72.8797	0.82185	1870.55	0.51835
77.4618	0.53587	1890.64	0.16527	77.4618	0.73987	1890.64	0.31023	77.4618	0.88252	1890.64	0.51777
82.33	0.48052	1910.72	0.16499	82.33	0.74333	1910.72	0.3098	82.33	0.8597	1910.72	0.51719
87.5023	0.48231	1930.81	0.16471	87.5023	0.74541	1930.81	0.30937	87.5023	0.79681	1930.81	0.51662
92.9977	0.4353	1950.9	0.16444	92.9977	0.7357	1950.9	0.30895	92.9977	0.79681	1950.9	0.51606
98.8363	0.41566	1970.99	0.16418	98.8363	0.72044	1970.99	0.30854	98.8363	0.79959	1970.99	0.5155
105.04	0.46921	1991.07	0.16392	105.04	0.71767	1991.07	0.30813	105.04	0.78791	1991.07	0.51495
111.63	0.42339	2011.16	0.16367	111.63	0.71836	2011.16	0.30774	111.63	0.774	2011.16	0.51441
118.633	0.4585	2031.25	0.16342	118.633	0.72044	2031.25	0.30735	118.633	0.76065	2031.25	0.51387
126.073	0.39424	2051.33	0.16318	126.073	0.73848	2051.33	0.30696	126.073	0.74396	2051.33	0.51334
133.977	0.42994	2071.42	0.16294	133.977	0.68369	2071.42	0.30659	133.977	0.78346	2071.42	0.51282
142.375	0.37639	2091.51	0.16271	142.375	0.67467	2091.51	0.30622	142.375	0.77344	2091.51	0.51229
151.298	0.36271	2111.59	0.16248	151.298	0.66566	2111.59	0.30585	151.298	0.75953	2111.59	0.51178
160.778	0.39484	2131.68	0.16226	160.778	0.60462	2131.68	0.30549	160.778	0.774	2131.68	0.51127
170.85	0.38234	2151.77	0.16204	170.85	0.65386	2151.77	0.30514	170.85	0.80627	2151.77	0.51076
181.551	0.41863	2171.85	0.16183	181.551	0.6608	2171.85	0.30479	181.551	0.73339	2171.85	0.51026
192.921	0.35438	2191.94	0.16162	192.921	0.61849	2191.94	0.30444	192.921	0.73283	2191.94	0.50976
205.001	0.40436	2212.03	0.16141	205.001	0.65525	2212.03	0.3041	205.001	0.69167	2212.03	0.50927
217.835	0.29669	2232.11	0.16121	217.835	0.63306	2232.11	0.30377	217.835	0.68166	2232.11	0.50878
231.471	0.33951	2252.2	0.16101	231.471	0.54151	2252.2	0.30344	231.471	0.69222	2252.2	0.50829
245.959	0.28777	2272.29	0.16082	245.959	0.56717	2272.29	0.30311	245.959	0.71559	2272.29	0.50781
261.351	0.34427	2292.37	0.16062	261.351	0.58382	2292.37	0.30279	261.351	0.70724	2292.37	0.50733
277.705	0.29669	2312.46	0.16043	277.705	0.55053	2312.46	0.30247	277.705	0.71169	2312.46	0.50685
295.081	0.31453	2332.55	0.16025	295.081	0.61225	2332.55	0.30215	295.081	0.70279	2332.55	0.50638
313.541	0.29669	2352.63	0.16006	313.541	0.61503	2352.63	0.30184	313.541	0.69667	2352.63	0.50591
333.155	0.29312	2372.72	0.15988	333.155	0.54012	2372.72	0.30153	333.155	0.67331	2372.72	0.50544
353.994	0.31572	2392.81	0.1597	353.994	0.53873	2392.81	0.30122	353.994	0.65941	2392.81	0.50498
376.134	0.30442	2412.9	0.15952	376.134	0.5318	2412.9	0.30092	376.134	0.62827	2412.9	0.50451
399.658	0.22355	2432.98	0.15935	399.658	0.53665	2432.98	0.30062	399.658	0.61048	2432.98	0.50405
424.65	0.29847	2453.07	0.15918	424.65	0.52001	2453.07	0.30032	424.65	0.62716	2453.07	0.5036
451.204	0.25031	2473.16	0.15901	451.204	0.50614	2473.16	0.30002	451.204	0.63717	2473.16	0.50314
479.416	0.29728	2493.24	0.15884	479.416	0.49435	2493.24	0.29973	479.416	0.61214	2493.24	0.50269
509.39	0.23187	2513.33	0.15867	509.39	0.4153	2513.33	0.29944	509.39	0.6177	2513.33	0.50224
541.237	0.27707	2533.42	0.15851	541.237	0.45691	2533.42	0.29915	541.237	0.59713	2533.42	0.50179
575.072	0.24614	2553.5	0.15834	575.072	0.46453	2553.5	0.29886	575.072	0.59991	2553.5	0.50134
611.021	0.25804	2573.59	0.15818	611.021	0.39519	2573.59	0.29858	611.021	0.57545	2573.59	0.5009
649.215	0.26874	2593.68	0.15802	649.215	0.41807	2593.68	0.2983	649.215	0.56489	2593.68	0.50046
689.795	0.25031	2613.76	0.15786	689.795	0.35982	2613.76	0.29802	689.795	0.57545	2613.76	0.50002
732.91	0.22355	2633.85	0.15771	732.91	0.31614	2633.85	0.29774	732.91	0.58379	2633.85	0.49958
778.717	0.20988	2653.94	0.15755	778.717	0.37508	2653.94	0.29746	778.717	0.5232	2653.94	0.49914
827.386	0.22533	2674.02	0.1574	827.386	0.35012	2674.02	0.29719	827.386	0.53431	2674.02	0.4987
879.094	0.22177	2694.11	0.15724	879.094	0.34457	2694.11	0.29691	879.094	0.53598	2694.11	0.49827
934.032	0.19026	2714.2	0.15709	934.032	0.39044	2714.2	0.29664	934.032	0.52653	2714.2	0.49783
992.402	0.20988	2734.28	0.15694	992.402	0.3634	2734.28	0.29637	992.402	0.58323	2734.28	0.4974
1054.42	0.18313	2754.37	0.15679	1054.42	0.39876	2754.37	0.2961	1054.42	0.53654	2754.37	0.49697
1120.31	0.19918	2774.46	0.15664	1120.31	0.36687	2774.46	0.29583	1120.31	0.5093	2774.46	0.49654
1190.31	0.20393	2794.55	0.15649	1190.31	0.3626	2794.55	0.29557	1190.31	0.54821	2794.55	0.49611
1264.69	0.22058	2814.63	0.15635	1264.69	0.36121	2814.63	0.2953	1264.69	0.52542	2814.63	0.49569
1343.71	0.18729	2834.72	0.1562	1343.71	0.32169	2834.72	0.29504	1343.71	0.5471	2834.72	0.49526
1427.67	0.2182	2854.81	0.15606	1427.67	0.36953	2854.81	0.29477	1427.67	0.50819	2854.81	0.49484
1516.87	0.19085	2874.89	0.15591	1516.87	0.34942	2874.89	0.29451	1516.87	0.48707	2874.89	0.49442
1611.64	0.1861	2894.98	0.15577	1611.64	0.3099	2894.98	0.29425	1611.64	0.51708	2894.98	0.49399
1712.33	0.17837	2915.07	0.15563	1712.33	0.31129	2915.07	0.29399	1712.33	0.44817	2915.07	0.49357
1819.32	0.19323	2935.15	0.15549	1819.32	0.2986	2935.15	0.29373	1819.32	0.49263	2935.15	0.49315
1932.98	0.17064	2955.24	0.15535	1932.98	0.257	2955.24	0.29348	1932.98	0.50597	2955.24	0.49273
2053.74	0.1754	2975.33	0.1552	2053.74	0.29306	2975.33	0.29322	2053.74	0.48596	2975.33	0.49231
2182.05	0.18313	2995.41	0.15507	2182.05	0.28335	2995.41	0.29296	2182.05	0.50819	2995.41	0.4919
2318.37	0.16351	3015.5	0.15493	2318.37	0.28085	3015.5	0.29271	2318.37	0.53098	3015.5	0.49148
2463.21	0.16767	3035.59	0.15479	2463.21	0.30183	3035.59	0.29246	2463.21	0.51264	3035.59	0.49106
2617.09	0.18372	3055.67	0.15465	2617.09	0.28034	3055.67	0.2922	2617.09	0.49819	3055.67	0.49065
2780.58	0.16232	3075.76	0.15451	2780.58	0.29829	3075.76	0.29195	2780.58	0.4993	3075.76	0.49024
2954.28	0.17183	3095.85	0.15438	2954.28	0.28712	3095.85	0.2917	2954.28	0.47318	3095.85	0.48982
3138.84	0.18431	3115.93	0.15424	3138.84	0.26545	3115.93	0.29145	3138.84	0.48151	3115.93	0.48941
3334.92	0.16173	3136.02	0.15411	3334.92	0.26716	3136.02	0.2912	3334.92	0.47651	3136.02	0.489
3543.25	0.16113	3156.11	0.15397	3543.25	0.24966	3156.11	0.29095	3543.25	0.49096	3156.11	0.48859
3764.59	0.17243	3176.19	0.15384	3764.59	0.26333	3176.19	0.2907	3764.59	0.48985	3176.19	0.48818
3999.75	0.1962	3196.28	0.1537	3999.75	0.2825	3196.28	0.29045	3999.75	0.49041	3196.28	0.48777
		3216.37	0.15357			3216.37	0.2902			3216.37	0.48736
		3236.46	0.15344			3236.46	0.28996			3236.46	0.48695
		3256.54	0.1533			3256.54	0.28971			3256.54	0.48654
		3276.63	0.15317			3276.63	0.28946			3276.63	0.48614
		3296.72	0.15304			3296.72	0.28922			3296.72	0.48573
		3316.8	0.15291			3316.8	0.28897			3316.8	0.48532
		3336.89	0.15278			3336.89	0.28873			3336.89	0.48492
		3356.98	0.15265			3356.98	0.28848			3356.98	0.48451
		3377.06	0.15252			3377.06	0.28824			3377.06	0.48411
		3397.15	0.15239			3397.15	0.288			3397.15	0.48371
		3417.24	0.15226			3417.24	0.28776			3417.24	0.4833
		3437.32	0.15213			3437.32	0.28751			3437.32	0.4829
		3457.41	0.152			3457.41	0.28727			3457.41	0.4825
		3477.5	0.15187			3477.5	0.28703			3477.5	0.4821
		3497.58	0.15174			3497.58	0.28679			3497.58	0.4817
		3517.67	0.15161			3517.67	0.28655			3517.67	0.4813
		3537.76	0.15148			3537.76	0.28631			3537.76	0.4809
		3557.84	0.15136			3557.84	0.28607			3557.84	0.4805
		3577.93	0.15123			3577.93	0.28583			3577.93	0.4801
		3598.02	0.1511			3598.02	0.28559			3598.02	0.4797
		3618.1	0.15097			3618.1	0.28535			3618.1	0.4793
		3638.19	0.15085			3638.19	0.28511			3638.19	0.47891
		3658.28	0.15072			3658.28	0.28488			3658.28	0.47851
		3678.37	0.15059			3678.37	0.28464			3678.37	0.47811
		3698.45	0.15047			3698.45	0.2844			3698.45	0.47772
		3718.54	0.15034			3718.54	0.28417			3718.54	0.47732
		3738.63	0.15021			3738.63	0.28393			3738.63	0.47692
		3758.71	0.15009			3758.71	0.28369			3758.71	0.47653
		3778.8	0.14996			3778.8	0.28346			3778.8	0.47613
		3798.89	0.14984			3798.89	0.28322			3798.89	0.47574
		3818.97	0.14971			3818.97	0.28299			3818.97	0.47535
		3839.06	0.14959			3839.06	0.28275			3839.06	0.47495
		3859.15	0.14946			3859.15	0.28252			3859.15	0.47456
		3879.23	0.14934			3879.23	0.28228			3879.23	0.47417
		3899.32	0.14921			3899.32	0.28205			3899.32	0.47378
		3919.41	0.14909			3919.41	0.28181			3919.41	0.47338
		3939.49	0.14897			3939.49	0.28158			3939.49	0.47299
		3959.58	0.14884			3959.58	0.28135			3959.58	0.4726
		3979.67	0.14872			3979.67	0.28111			3979.67	0.47221
		3999.75	0.14859			3999.75	0.28088			3999.75	0.47182

## Sheet: Fugure1d
1.65eV				1.90eV				2.30eV
-2	0.03223	2.477	0.89391	-2	-0.11387	2.477	0.90401	-2	-0.00292	2.477	0.88595
-1.8	-0.00769	22.5638	0.64842	-1.8	0.03515	22.5638	0.76124	-1.8	-0.01004	22.5638	0.81192
-1.6	-0.03888	42.6506	0.55837	-1.6	0.00422	42.6506	0.69865	-1.6	0.000324005	42.6506	0.77606
-1.4	-0.02266	62.7375	0.50161	-1.4	-0.02952	62.7375	0.65532	-1.4	0.00745	62.7375	0.74977
-1.2	0.0235	82.8243	0.4605	-1.2	0.06889	82.8243	0.62171	-1.2	0.00745	82.8243	0.72847
-1	0.01352	102.911	0.42856	-1	0.03515	102.911	0.59415	-1	-0.00227	102.911	0.71034
-0.8	-0.05884	122.998	0.40265	-0.8	-0.04639	122.998	0.57075	-0.8	0.00356	122.998	0.69447
-0.6	-0.02765	143.085	0.38099	-0.6	0.0239	143.085	0.55043	-0.6	-0.02624	143.085	0.68028
-0.4	-0.01268	163.172	0.36248	-0.4	0.0239	163.172	0.53246	-0.4	0.01004	163.172	0.66744
-0.2	-0.04013	183.258	0.3464	-0.2	-0.07451	183.258	0.51639	-0.2	-0.000971972	183.258	0.65567
0	0.18197	203.345	0.33223	0	0.20387	203.345	0.50185	0	0.00551	203.345	0.64482
0.03	0.30054	223.432	0.31962	0.03	0.27981	223.432	0.48859	0.03	-0.02106	223.432	0.63473
0.06187	0.36295	243.519	0.3083	0.06187	0.29949	243.519	0.47643	0.06187	0.02041	243.519	0.62532
0.09574	0.54025	263.606	0.29804	0.09574	0.49919	263.606	0.4652	0.09574	0.07096	263.606	0.61649
0.13172	0.67389	283.692	0.2887	0.13172	0.55264	283.692	0.45479	0.13172	0.19673	283.692	0.60819
0.16995	0.7301	303.779	0.28014	0.16995	0.70456	303.779	0.4451	0.16995	0.4796	303.779	0.60035
0.21056	0.77882	323.866	0.27225	0.21056	0.81428	323.866	0.43605	0.21056	0.86217	323.866	0.59294
0.25371	0.86628	343.953	0.26496	0.25371	0.80303	343.953	0.42756	0.25371	1.0774	343.953	0.58592
0.29956	0.97125	364.04	0.25819	0.29956	0.91839	364.04	0.41959	0.29956	1.10732	364.04	0.57925
0.34827	0.96751	384.127	0.25188	0.34827	0.92402	384.127	0.41208	0.34827	1.17043	384.127	0.5729
0.40002	1.06	404.213	0.24599	0.40002	0.95498	404.213	0.405	0.40002	1.17824	404.213	0.56686
0.45501	1.035	424.3	0.24047	0.45501	0.97186	424.3	0.3983	0.45501	1.13009	424.3	0.5611
0.51343	1.03125	444.387	0.23529	0.51343	1	444.387	0.39196	0.51343	1.0891	444.387	0.55559
0.5755	0.99375	464.474	0.23041	0.5755	0.96623	464.474	0.38595	0.5755	1.07219	464.474	0.55033
0.64144	1.09625	484.561	0.22582	0.64144	1	484.561	0.38024	0.64144	1.04032	484.561	0.54529
0.71151	1.055	504.648	0.22147	0.71151	0.83679	504.648	0.37482	0.71151	1.0026	504.648	0.54047
0.78595	1.16626	524.734	0.21737	0.78595	0.90151	524.734	0.36965	0.78595	1.01106	524.734	0.53585
0.86504	1.03375	544.821	0.21348	0.86504	0.92402	544.821	0.36473	0.86504	0.99025	544.821	0.53142
0.94907	1.00375	564.908	0.20979	0.94907	0.97467	564.908	0.36005	0.94907	0.98699	564.908	0.52716
1.03834	1.0375	584.995	0.20628	1.03834	0.91558	584.995	0.35557	1.03834	0.99155	584.995	0.52307
1.1332	1.01375	605.082	0.20295	1.1332	0.93809	605.082	0.3513	1.1332	0.9948	605.082	0.51914
1.23398	1.01875	625.168	0.19979	1.23398	0.86212	625.168	0.34722	1.23398	0.98634	625.168	0.51536
1.34105	0.9825	645.255	0.19677	1.34105	0.91277	645.255	0.34332	1.34105	0.98634	645.255	0.51172
1.45481	0.93626	665.342	0.1939	1.45481	0.94935	665.342	0.33958	1.45481	0.87712	665.342	0.50822
1.57568	1.02375	685.429	0.19116	1.57568	0.98874	685.429	0.33601	1.57568	0.90767	685.429	0.50484
1.7041	1.0075	705.516	0.18855	1.7041	0.82554	705.516	0.33258	1.7041	0.88557	705.516	0.50158
1.84054	1.0225	725.603	0.18605	1.84054	0.99719	725.603	0.3293	1.84054	0.93953	725.603	0.49844
1.9855	0.99625	745.689	0.18367	1.9855	0.92965	745.689	0.32616	1.9855	0.94278	745.689	0.49541
2.13951	1	765.776	0.18139	2.13951	0.84524	765.776	0.32314	2.13951	1	765.776	0.49248
2.30314	0.94876	785.863	0.17921	2.30314	0.82273	785.863	0.32024	2.30314	0.93563	785.863	0.48964
2.477	0.94001	805.95	0.17713	2.477	0.92684	805.95	0.31746	2.477	0.92913	805.95	0.4869
2.66171	0.94626	826.037	0.17513	2.66171	0.84524	826.037	0.31478	2.66171	0.94538	826.037	0.48425
2.85796	0.94876	846.123	0.17322	2.85796	0.81991	846.123	0.31222	2.85796	0.93433	846.123	0.48169
3.06646	0.92252	866.21	0.17139	3.06646	0.87056	866.21	0.30974	3.06646	0.92783	866.21	0.4792
3.288	0.92002	886.297	0.16963	3.288	0.83398	886.297	0.30737	3.288	0.95643	886.297	0.47679
3.52336	0.89627	906.384	0.16795	3.52336	0.8171	906.384	0.30508	3.52336	0.95643	906.384	0.47446
3.77343	0.86128	926.471	0.16634	3.77343	0.84242	926.471	0.30287	3.77343	0.90767	926.471	0.47219
4.03912	0.89752	946.558	0.16479	4.03912	0.88463	946.558	0.30075	4.03912	0.89792	946.558	0.46999
4.3214	0.90002	966.644	0.1633	4.3214	0.77208	966.644	0.2987	4.3214	0.89662	966.644	0.46785
4.62132	0.84754	986.731	0.16187	4.62132	0.84242	986.731	0.29673	4.62132	0.90247	986.731	0.46578
4.93996	0.90752	1006.82	0.1605	4.93996	0.86775	1006.82	0.29483	4.93996	0.89272	1006.82	0.46375
5.27851	0.86753	1026.9	0.15918	5.27851	0.7974	1026.9	0.29299	5.27851	0.82253	1026.9	0.46179
5.63821	0.87878	1046.99	0.15791	5.63821	0.89026	1046.99	0.29121	5.63821	0.87777	1046.99	0.45987
6.02037	0.85754	1067.08	0.15668	6.02037	0.81991	1067.08	0.28949	6.02037	0.82513	1067.08	0.45801
6.4264	0.82755	1087.17	0.15551	6.4264	0.80584	1087.17	0.28783	6.4264	0.88167	1087.17	0.45619
6.85779	0.8338	1107.25	0.15437	6.85779	0.74676	1107.25	0.28623	6.85779	0.89662	1107.25	0.45442
7.31613	0.85004	1127.34	0.15328	7.31613	0.82273	1127.34	0.28467	7.31613	0.91352	1127.34	0.45269
7.80309	0.79256	1147.43	0.15223	7.80309	0.66798	1147.43	0.28317	7.80309	0.85892	1147.43	0.451
8.32047	0.74384	1167.51	0.15121	8.32047	0.76083	1167.51	0.28171	8.32047	0.86802	1167.51	0.44935
8.87017	0.80131	1187.6	0.15024	8.87017	0.76364	1187.6	0.2803	8.87017	0.86607	1187.6	0.44773
9.4542	0.8188	1207.69	0.14929	9.4542	0.81147	1207.69	0.27893	9.4542	0.82903	1207.69	0.44616
10.0747	0.74134	1227.77	0.14838	10.0747	0.89026	1227.77	0.2776	10.0747	0.82188	1227.77	0.44461
10.734	0.74134	1247.86	0.14749	10.734	0.81428	1247.86	0.2763	10.734	0.87972	1247.86	0.4431
11.4344	0.71886	1267.95	0.14664	11.4344	0.75239	1267.95	0.27505	11.4344	0.85112	1267.95	0.44162
12.1786	0.7276	1288.03	0.14582	12.1786	0.83117	1288.03	0.27383	12.1786	0.87517	1288.03	0.44017
12.9693	0.7326	1308.12	0.14502	12.9693	0.713	1308.12	0.27264	12.9693	0.87192	1308.12	0.43874
13.8093	0.73135	1328.21	0.14424	13.8093	0.68768	1328.21	0.27149	13.8093	0.83422	1328.21	0.43735
14.7019	0.71511	1348.29	0.1435	14.7019	0.74113	1348.29	0.27036	14.7019	0.86347	1348.29	0.43598
15.6501	0.70262	1368.38	0.14277	15.6501	0.70456	1368.38	0.26927	15.6501	0.84592	1368.38	0.43463
16.6576	0.66389	1388.47	0.14207	16.6576	0.91839	1388.47	0.2682	16.6576	0.81278	1388.47	0.43331
17.7281	0.75009	1408.55	0.14138	17.7281	0.58921	1408.55	0.26716	17.7281	0.79588	1408.55	0.43201
18.8654	0.6514	1428.64	0.14072	18.8654	0.88744	1428.64	0.26614	18.8654	0.79263	1428.64	0.43073
20.0737	0.72136	1448.73	0.14008	20.0737	0.86493	1448.73	0.26515	20.0737	0.81083	1448.73	0.42947
21.3575	0.68388	1468.81	0.13945	21.3575	0.78052	1468.81	0.26418	21.3575	0.76209	1468.81	0.42823
22.7215	0.55399	1488.9	0.13884	22.7215	0.73832	1488.9	0.26323	22.7215	0.77899	1488.9	0.42701
24.1707	0.59145	1508.99	0.13825	24.1707	0.75801	1508.99	0.2623	24.1707	0.76989	1508.99	0.42581
25.7104	0.61393	1529.08	0.13767	25.7104	0.70737	1529.08	0.2614	25.7104	0.77249	1529.08	0.42462
27.3462	0.61019	1549.16	0.13711	27.3462	0.6708	1549.16	0.26051	27.3462	0.73416	1549.16	0.42345
29.0843	0.539	1569.25	0.13656	29.0843	0.7974	1569.25	0.25964	29.0843	0.77769	1569.25	0.4223
30.9309	0.55024	1589.34	0.13603	30.9309	0.68768	1589.34	0.25878	30.9309	0.81473	1589.34	0.42116
32.8928	0.63642	1609.42	0.13551	32.8928	0.67361	1609.42	0.25795	32.8928	0.77834	1609.42	0.42003
34.9773	0.55149	1629.51	0.135	34.9773	0.85086	1629.51	0.25713	34.9773	0.77184	1629.51	0.41892
37.192	0.53401	1649.6	0.1345	37.192	0.56108	1649.6	0.25632	37.192	0.78614	1649.6	0.41783
39.545	0.60144	1669.68	0.13402	39.545	0.7355	1669.68	0.25553	39.545	0.76079	1669.68	0.41674
42.0449	0.49155	1689.77	0.13354	42.0449	0.64266	1689.77	0.25475	42.0449	0.76794	1689.77	0.41567
44.701	0.53026	1709.86	0.13308	44.701	0.64829	1709.86	0.25399	44.701	0.79653	1709.86	0.41461
47.5231	0.49405	1729.94	0.13262	47.5231	0.69893	1729.94	0.25324	47.5231	0.7452	1729.94	0.41356
50.5213	0.47781	1750.03	0.13218	50.5213	0.73832	1750.03	0.2525	50.5213	0.78808	1750.03	0.41252
53.7069	0.53151	1770.12	0.13174	53.7069	0.76083	1770.12	0.25177	53.7069	0.73481	1770.12	0.41149
57.0914	0.51153	1790.2	0.13131	57.0914	0.66517	1790.2	0.25105	57.0914	0.75105	1790.2	0.41047
60.6873	0.43661	1810.29	0.13089	60.6873	0.73832	1810.29	0.25034	60.6873	0.77834	1810.29	0.40946
64.5079	0.45409	1830.38	0.13048	64.5079	0.8171	1830.38	0.24965	64.5079	0.71207	1830.38	0.40846
68.567	0.44036	1850.46	0.13007	68.567	0.63422	1850.46	0.24896	68.567	0.71986	1850.46	0.40746
72.8797	0.4491	1870.55	0.12968	72.8797	0.63704	1870.55	0.24828	72.8797	0.69843	1870.55	0.40648
77.4618	0.4416	1890.64	0.12929	77.4618	0.70174	1890.64	0.24761	77.4618	0.71597	1890.64	0.40551
82.33	0.37294	1910.72	0.1289	82.33	0.66236	1910.72	0.24695	82.33	0.71986	1910.72	0.40454
87.5023	0.39791	1930.81	0.12852	87.5023	0.58077	1930.81	0.2463	87.5023	0.71532	1930.81	0.40358
92.9977	0.35172	1950.9	0.12815	92.9977	0.6511	1950.9	0.24565	92.9977	0.72181	1950.9	0.40262
98.8363	0.38667	1970.99	0.12778	98.8363	0.65954	1970.99	0.24502	98.8363	0.7465	1970.99	0.40168
105.04	0.37419	1991.07	0.12742	105.04	0.55827	1991.07	0.24439	105.04	0.67894	1991.07	0.40074
111.63	0.47781	2011.16	0.12707	111.63	0.62016	2011.16	0.24376	111.63	0.72311	2011.16	0.3998
118.633	0.37793	2031.25	0.12672	118.633	0.58359	2031.25	0.24314	118.633	0.68024	2031.25	0.39888
126.073	0.42662	2051.33	0.12637	126.073	0.61453	2051.33	0.24253	126.073	0.68543	2051.33	0.39796
133.977	0.34423	2071.42	0.12603	133.977	0.64548	2071.42	0.24193	133.977	0.69063	2071.42	0.39704
142.375	0.36045	2091.51	0.12569	142.375	0.59765	2091.51	0.24133	142.375	0.70102	2091.51	0.39613
151.298	0.34048	2111.59	0.12536	151.298	0.55827	2111.59	0.24074	151.298	0.68349	2111.59	0.39523
160.778	0.27183	2131.68	0.12503	160.778	0.61172	2131.68	0.24015	160.778	0.67179	2131.68	0.39433
170.85	0.39042	2151.77	0.1247	170.85	0.58077	2151.77	0.23956	170.85	0.68803	2151.77	0.39343
181.551	0.34173	2171.85	0.12438	181.551	0.53014	2171.85	0.23899	181.551	0.65556	2171.85	0.39254
192.921	0.28431	2191.94	0.12406	192.921	0.53014	2191.94	0.23841	192.921	0.64451	2191.94	0.39166
205.001	0.24936	2212.03	0.12375	205.001	0.58077	2212.03	0.23784	205.001	0.63867	2212.03	0.39078
217.835	0.30927	2232.11	0.12344	217.835	0.60328	2232.11	0.23728	217.835	0.58607	2232.11	0.3899
231.471	0.32925	2252.2	0.12313	231.471	0.52732	2252.2	0.23672	231.471	0.601	2252.2	0.38903
245.959	0.28181	2272.29	0.12282	245.959	0.48513	2272.29	0.23616	245.959	0.61464	2272.29	0.38817
261.351	0.22565	2292.37	0.12252	261.351	0.55545	2292.37	0.23561	261.351	0.60035	2292.37	0.3873
277.705	0.2531	2312.46	0.12222	277.705	0.58359	2312.46	0.23506	277.705	0.62893	2312.46	0.38644
295.081	0.32176	2332.55	0.12192	295.081	0.62297	2332.55	0.23452	295.081	0.63282	2332.55	0.38559
313.541	0.26184	2352.63	0.12163	313.541	0.46825	2352.63	0.23397	313.541	0.60295	2352.63	0.38474
333.155	0.27058	2372.72	0.12133	333.155	0.4345	2372.72	0.23344	333.155	0.56984	2372.72	0.38389
353.994	0.30178	2392.81	0.12104	353.994	0.44294	2392.81	0.2329	353.994	0.58737	2392.81	0.38305
376.134	0.1932	2412.9	0.12076	376.134	0.44012	2412.9	0.23237	376.134	0.60165	2412.9	0.3822
399.658	0.16824	2432.98	0.12047	399.658	0.39231	2432.98	0.23184	399.658	0.56529	2432.98	0.38137
424.65	0.2219	2453.07	0.12019	424.65	0.46263	2453.07	0.23132	424.65	0.55815	2453.07	0.38053
451.204	0.18945	2473.16	0.1199	451.204	0.46263	2473.16	0.23079	451.204	0.53283	2473.16	0.3797
479.416	0.21317	2493.24	0.11962	479.416	0.33043	2493.24	0.23027	479.416	0.54322	2493.24	0.37887
509.39	0.20693	2513.33	0.11935	509.39	0.4345	2513.33	0.22976	509.39	0.53802	2513.33	0.37805
541.237	0.17822	2533.42	0.11907	541.237	0.45138	2533.42	0.22924	541.237	0.53672	2533.42	0.37723
575.072	0.17448	2553.5	0.1188	575.072	0.43731	2553.5	0.22873	575.072	0.49647	2553.5	0.37641
611.021	0.15077	2573.59	0.11852	611.021	0.43731	2573.59	0.22822	611.021	0.4796	2573.59	0.37559
649.215	0.16949	2593.68	0.11825	649.215	0.412	2593.68	0.22771	649.215	0.48544	2593.68	0.37478
689.795	0.16075	2613.76	0.11798	689.795	0.39231	2613.76	0.22721	689.795	0.47051	2613.76	0.37397
732.91	0.15825	2633.85	0.11772	732.91	0.39512	2633.85	0.2267	732.91	0.46532	2633.85	0.37316
778.717	0.15451	2653.94	0.11745	778.717	0.36981	2653.94	0.2262	778.717	0.43222	2653.94	0.37235
827.386	0.14453	2674.02	0.11719	827.386	0.36137	2674.02	0.2257	827.386	0.47311	2674.02	0.37155
879.094	0.15451	2694.11	0.11692	879.094	0.36699	2694.11	0.22521	879.094	0.49582	2694.11	0.37075
934.032	0.16075	2714.2	0.11666	934.032	0.30231	2714.2	0.22471	934.032	0.43222	2714.2	0.36995
992.402	0.15077	2734.28	0.1164	992.402	0.28824	2734.28	0.22422	992.402	0.44714	2734.28	0.36916
1054.42	0.1021	2754.37	0.11614	1054.42	0.37824	2754.37	0.22373	1054.42	0.46012	2754.37	0.36837
1120.31	0.15825	2774.46	0.11588	1120.31	0.24887	2774.46	0.22324	1120.31	0.3842	2774.46	0.36758
1190.31	0.16574	2794.55	0.11562	1190.31	0.28262	2794.55	0.22276	1190.31	0.40821	2794.55	0.36679
1264.69	0.1333	2814.63	0.11537	1264.69	0.29668	2814.63	0.22227	1264.69	0.41405	2814.63	0.366
1343.71	0.11707	2834.72	0.11511	1343.71	0.29106	2834.72	0.22179	1343.71	0.41794	2834.72	0.36522
1427.67	0.08588	2854.81	0.11486	1427.67	0.21512	2854.81	0.22131	1427.67	0.39717	2854.81	0.36444
1516.87	0.12082	2874.89	0.11461	1516.87	0.31074	2874.89	0.22083	1516.87	0.41275	2874.89	0.36366
1611.64	0.15576	2894.98	0.11435	1611.64	0.23481	2894.98	0.22035	1611.64	0.37576	2894.98	0.36288
1712.33	0.12955	2915.07	0.1141	1712.33	0.34168	2915.07	0.21987	1712.33	0.3524	2915.07	0.3621
1819.32	0.12706	2935.15	0.11385	1819.32	0.29106	2935.15	0.2194	1819.32	0.37901	2935.15	0.36133
1932.98	0.11208	2955.24	0.11361	1932.98	0.33324	2955.24	0.21892	1932.98	0.48739	2955.24	0.36056
2053.74	0.12831	2975.33	0.11336	2053.74	0.21793	2975.33	0.21845	2053.74	0.34137	2975.33	0.35979
2182.05	0.10709	2995.41	0.11311	2182.05	0.19262	2995.41	0.21798	2182.05	0.42573	2995.41	0.35902
2318.37	0.08713	3015.5	0.11286	2318.37	0.25449	3015.5	0.21751	2318.37	0.41859	3015.5	0.35826
2463.21	0.11458	3035.59	0.11262	2463.21	0.31918	3035.59	0.21704	2463.21	0.38095	3035.59	0.3575
2617.09	0.10335	3055.67	0.11238	2617.09	0.2095	3055.67	0.21658	2617.09	0.35694	3055.67	0.35674
2780.58	0.12207	3075.76	0.11213	2780.58	0.28262	3075.76	0.21611	2780.58	0.35889	3075.76	0.35598
2954.28	0.10584	3095.85	0.11189	2954.28	0.17575	3095.85	0.21565	2954.28	0.36862	3095.85	0.35522
3138.84	0.04346	3115.93	0.11165	3138.84	0.20387	3115.93	0.21519	3138.84	0.35694	3115.93	0.35447
3334.92	0.02849	3136.02	0.11141	3334.92	0.34449	3136.02	0.21473	3334.92	0.33099	3136.02	0.35371
3543.25	0.11458	3156.11	0.11117	3543.25	0.08014	3156.11	0.21427	3543.25	0.37901	3156.11	0.35296
3764.59	0.10959	3176.19	0.11093	3764.59	0.12232	3176.19	0.21381	3764.59	0.33618	3176.19	0.35221
3999.75	0.08838	3196.28	0.11069	3999.75	0.17575	3196.28	0.21335	3999.75	0.37511	3196.28	0.35146

## Sheet: Figure1e
Volt	CurrentDensity		Time	CurrentDensity
1.25	-18.6123		0	26.4144
1.23	-12.7682		1	23.6571
1.21	-7.26226		2	22.6491
1.19	-1.96567		3	22.4512
1.17	2.95026		4	22.4134
1.15	7.3968		5	22.4308
1.13	11.111		6	22.5264
1.11	14.5646		7	22.6792
1.09	17.3824		8	22.527
1.07	19.6009		9	22.6906
1.05	21.2522		10	22.7291
1.03	22.4712		11	22.7439
1.01	23.2995		12	22.8481
0.99	23.8302		13	22.8737
0.97	24.221		14	22.9617
0.95	24.4941		15	22.9743
0.93	24.6309		16	22.9574
0.91	24.7317		17	23.0244
0.89	24.8484		18	22.9934
0.87	24.9425		19	23.1253
0.85	25.064		20	23.1965
0.83	25.0313		21	23.0907
0.81	24.9838		22	23.2256
0.79	25.0767		23	23.1972
0.77	25.1197		24	23.2114
0.75	25.1119		25	23.2135
0.73	25.111		26	23.3012
0.71	25.1632		27	23.2596
0.69	25.2324		28	23.2755
0.67	25.2593		29	23.2885
0.65	25.2711		30	23.3468
0.63	25.1417		31	23.4094
0.61	25.1912		32	23.3648
0.59	25.3061		33	23.402
0.57	25.3681		34	23.4093
0.55	25.2932		35	23.3634
0.53	25.1724		36	23.4162
0.51	25.1033		37	23.3903
0.49	25.1672		38	23.4997
0.47	25.1257		39	23.4067
0.45	25.2147		40	23.4759
0.43	25.3958		41	23.3951
0.41	25.4581		42	23.4789
0.39	25.43		43	23.4498
0.37	25.2174		44	23.3718
0.35	25.2501		45	23.5413
0.33	25.2534		46	23.5654
0.31	25.2173		47	23.4885
0.29	25.265		48	23.5096
0.27	25.3218		49	23.4586
0.25	25.3649		50	23.4874
0.23	25.4321		51	23.479
0.21	25.4534		52	23.5247
0.19	25.4731		53	23.5489
0.17	25.481		54	23.5323
0.15	25.4768		55	23.6109
0.13	25.4448		56	23.4939
0.11	25.3313		57	23.5511
0.09	25.2397		58	23.4996
0.07	25.3503		59	23.537
0.05	25.3851		60	23.5319
0.03	25.3416		61	23.5187
0.01	25.3157		62	23.5149
0	25.3531		63	23.5671
-0.01	25.4801		64	23.489
-0.03	25.5283		65	23.545
-0.05	25.41		66	23.5688
-0.07	25.4979		67	23.55
-0.09	25.3821		68	23.5101
-0.1	25.343		69	23.52
			70	23.5265
			71	23.559
			72	23.5587
			73	23.5159
			74	23.5403
			75	23.542
			76	23.3817
			77	23.4639
			78	23.5901
			79	23.4917
			80	23.485
			81	23.5113
			82	23.5483
			83	23.4673
			84	23.501
			85	23.5437
			86	23.4983
			87	23.4948
			88	23.528
			89	23.5764
			90	23.5143
			91	23.4617
			92	23.5319
			93	23.5291
			94	23.508
			95	23.6515
			96	23.627
			97	23.545
			98	23.5599
			99	23.4127
			100	23.538
			101	23.5005
			102	23.5304
			103	23.6585
			104	23.535
			105	23.5174
			106	23.5409
			107	23.6209
			108	23.5561
			109	23.6032
			110	23.4857
			111	23.5036
			112	23.5159
			113	23.5613
			114	23.5435
			115	23.5499
			116	23.5626
			117	23.5662
			118	23.5349
			119	23.5475
			120	23.4996
			121	23.5016
			122	23.5013
			123	23.5177
			124	23.5671
			125	23.4922
			126	23.4651
			127	23.5784
			128	23.5475
			129	23.5637
			130	23.5498
			131	23.5877
			132	23.5494
			133	23.6105

## Sheet: Figure1f
1.4 M	1.5 M	1.6 M	1.8 M	2.0 M
23.5123	21.9615	19.1033	17.6964	13.7297
23.486	21.9378	19.0348	18.2148	10.6655
23.448	21.8837	19.0049	14.1328	9.50688
23.4167	21.8802	18.8692	13.7753	11.4169
23.398	21.8207	18.8543	13.9628	11.0521
23.3918	21.7917	18.8415	15.1146	13.6097
23.3435	21.7846	18.7932	17.192	10.3192
23.3336	21.7803	18.7679	15.0071	12.314
23.2953	21.777	18.7149	16.457	9.03808
22.9753	21.7695	18.6545	14.6287	12.0106
22.9557	21.7509	18.6095	16.4384	9.73352
22.9543	21.7415	18.5961	16.2366	13.5174
22.9337	21.74	18.5177	16.2585	9.99041
22.911	21.7309	18.5067	16.3147	9.23787
22.6884	21.7161	18.4849	15.9357	8.37287
22.6133	21.708	18.3308	16.0568	11.9366
22.6006		18.328	16.3243	9.79573
22.3792		18.2778	14.2699	9.51356

## Sheet: Figure2a
1.4 M		1.5 M		1.6 M		1.8 M		2.0 M
0.00549	51443	0.00473	1	0.00335	214	0.00309	1054	0.00258	62762
0.00556	8508	0.00474	1	0.00336	6313	0.00313	7665	0.00275	1548
0.00563	2840	0.00474	1	0.00338	26971	0.00318	7054	0.00292	184
0.00569	1249	0.00474	2	0.00339	18152	0.00322	4690	0.00309	65
0.00576	646	0.00474	1	0.00341	3007	0.00327	2949	0.00326	40
0.00583	290	0.00474	6	0.00342	928	0.00331	2113	0.00343	27
0.0059	162	0.00474	9	0.00344	603	0.00335	1445	0.00361	28
0.00597	74	0.00474	11	0.00345	490	0.0034	1076	0.00378	30
0.00604	44	0.00474	21	0.00347	392	0.00344	904	0.00395	16
0.00611	18	0.00475	24	0.00348	344	0.00349	783	0.00412	25
0.00618	15	0.00475	41	0.0035	310	0.00353	661	0.00429	26
0.00625	7	0.00475	55	0.00351	255	0.00358	608	0.00446	20
0.00632	7	0.00475	76	0.00353	222	0.00362	518	0.00463	12
0.00639	3	0.00475	121	0.00354	191	0.00367	464	0.0048	14
0.00646	11	0.00475	135	0.00355	182	0.00371	440	0.00497	14
0.00653	5	0.00475	180	0.00357	173	0.00375	433	0.00514	15
0.0066	5	0.00475	228	0.00358	186	0.0038	388	0.00531	10
0.00667	0	0.00476	310	0.0036	162	0.00384	354	0.00548	12
0.00674	3	0.00476	433	0.00361	165	0.00389	321	0.00565	6
0.00681	3	0.00476	470	0.00363	152	0.00393	318	0.00582	12
0.00688	3	0.00476	640	0.00364	141	0.00398	339	0.00599	10
0.00695	5	0.00476	769	0.00366	109	0.00402	306	0.00616	8
0.00702	4	0.00476	895	0.00367	124	0.00407	326	0.00633	4
0.00709	5	0.00476	1145	0.00369	118	0.00411	267	0.0065	4
0.00716	3	0.00476	1221	0.0037	109	0.00415	256	0.00667	3
0.00723	3	0.00477	1345	0.00372	97	0.0042	279	0.00684	9
0.0073	3	0.00477	1674	0.00373	122	0.00424	275	0.00701	3
0.00737	2	0.00477	1632	0.00375	105	0.00429	232	0.00718	6
0.00744	2	0.00477	1788	0.00376	103	0.00433	235	0.00735	6
0.00751	1	0.00477	2042	0.00378	93	0.00438	214	0.00752	5
0.00758	2	0.00477	2057	0.00379	84	0.00442	246	0.00769	4
0.00765	3	0.00477	2313	0.0038	87	0.00447	269	0.00786	3
0.00772	2	0.00478	2183	0.00382	72	0.00451	229	0.00803	7
0.00779	1	0.00478	2124	0.00383	91	0.00455	236	0.0082	8
0.00786	1	0.00478	2286	0.00385	81	0.0046	261	0.00838	5
0.00793	2	0.00478	2065	0.00386	82	0.00464	211	0.00855	8
0.008	0	0.00478	2082	0.00388	74	0.00469	236	0.00872	6
0.00807	4	0.00478	2099	0.00389	83	0.00473	233	0.00889	2
0.00814	1	0.00478	1896	0.00391	63	0.00478	248	0.00906	3
0.00821	0	0.00478	1942	0.00392	67	0.00482	218	0.00923	4
0.00828	2	0.00479	1607	0.00394	67	0.00487	208	0.0094	3
0.00835	0	0.00479	1619	0.00395	49	0.00491	232	0.00957	5
0.00842	0	0.00479	1484	0.00397	58	0.00495	231	0.00974	3
0.00849	1	0.00479	1295	0.00398	62	0.005	220	0.00991	4
0.00856	1	0.00479	1279	0.004	62	0.00504	227	0.01008	0
0.00863	1	0.00479	1105	0.00401	53	0.00509	243	0.01025	3
0.0087	1	0.00479	1008	0.00403	57	0.00513	242	0.01042	3
0.00877	0	0.00479	904	0.00404	60	0.00518	210	0.01059	4
0.00884	1	0.0048	779	0.00405	63	0.00522	173	0.01076	4
0.00891	0	0.0048	745	0.00407	62	0.00527	214	0.01093	3
0.00898	0	0.0048	736	0.00408	57	0.00531	222	0.0111	2
0.00905	1	0.0048	675	0.0041	58	0.00535	210	0.01127	1
0.00912	0	0.0048	598	0.00411	59	0.0054	197	0.01144	0
0.00919	0	0.0048	552	0.00413	53	0.00544	196	0.01161	4
0.00926	0	0.0048	509	0.00414	53	0.00549	202	0.01178	5
0.00933	0	0.00481	477	0.00416	45	0.00553	198	0.01195	3
0.0094	0	0.00481	422	0.00417	53	0.00558	188	0.01212	0
0.00947	0	0.00481	361	0.00419	43	0.00562	197	0.01229	2
0.00954	0	0.00481	398	0.0042	36	0.00566	210	0.01246	1
0.00961	0	0.00481	371	0.00422	44	0.00571	193	0.01263	2
0.00968	1	0.00481	345	0.00423	43	0.00575	174	0.0128	3
0.00975	0	0.00481	343	0.00425	41	0.0058	182	0.01297	2
0.00982	1	0.00481	295	0.00426	35	0.00584	218	0.01315	3
0.00989	1	0.00482	333	0.00428	34	0.00589	204	0.01332	2
0.00996	0	0.00482	243	0.00429	36	0.00593	211	0.01349	2
0.01003	2	0.00482	274	0.0043	37	0.00598	182	0.01366	1
0.0101	4	0.00482	277	0.00432	37	0.00602	210	0.01383	5
0.01017	0	0.00482	242	0.00433	46	0.00606	214	0.014	1
0.01024	1	0.00482	239	0.00435	42	0.00611	152	0.01417	2
0.01031	0	0.00482	231	0.00436	52	0.00615	180	0.01434	2
0.01038	0	0.00482	200	0.00438	53	0.0062	196	0.01451	6
0.01045	0	0.00483	234	0.00439	49	0.00624	185	0.01468	0
0.01052	2	0.00483	209	0.00441	24	0.00629	176	0.01485	2
0.01059	0	0.00483	183	0.00442	29	0.00633	198	0.01502	0
0.01066	0	0.00483	206	0.00444	34	0.00638	195	0.01519	4
0.01073	1	0.00483	201	0.00445	41	0.00642	170	0.01536	4
0.0108	1	0.00483	212	0.00447	32	0.00646	181	0.01553	6
0.01087	0	0.00483	171	0.00448	28	0.00651	167	0.0157	2
0.01094	1	0.00483	177	0.0045	38	0.00655	195	0.01587	2
0.01101	0	0.00484	184	0.00451	32	0.0066	157	0.01604	1
0.01108	1	0.00484	177	0.00452	25	0.00664	167	0.01621	1
0.01115	0	0.00484	158	0.00454	29	0.00669	178	0.01638	3
0.01122	0	0.00484	142	0.00455	28	0.00673	173	0.01655	0
0.01129	3	0.00484	129	0.00457	22	0.00678	178	0.01672	0
0.01136	0	0.00484	149	0.00458	31	0.00682	186	0.01689	4
0.01143	0	0.00484	147	0.0046	26	0.00686	171	0.01706	1
0.0115	0	0.00485	122	0.00461	26	0.00691	168	0.01723	0
0.01157	0	0.00485	141	0.00463	34	0.00695	158	0.0174	2
0.01164	1	0.00485	132	0.00464	30	0.007	157	0.01757	1
0.01171	0	0.00485	129	0.00466	32	0.00704	163	0.01775	3
0.01178	0	0.00485	116	0.00467	30	0.00709	172	0.01792	1
0.01185	0	0.00485	122	0.00469	32	0.00713	171	0.01809	0
0.01192	0	0.00485	112	0.0047	23	0.00718	151	0.01826	5
0.01199	0	0.00485	105	0.00472	24	0.00722	137	0.01843	1
0.01206	1	0.00486	97	0.00473	19	0.00726	147	0.0186	0
0.01213	1	0.00486	121	0.00475	24	0.00731	177	0.01877	4
0.0122	1	0.00486	94	0.00476	27	0.00735	162	0.01894	1
0.01227	2	0.00486	112	0.00477	14	0.0074	142	0.01911	1
0.01234	2	0.00486	112	0.00479	15	0.00744	159	0.01928	1
0.01241	1	0.00486	88	0.0048	24	0.00749	139	0.01945	2
0.01248	0	0.00486	92	0.00482	22	0.00753	149	0.01962	1
0.01255	0	0.00486	86	0.00483	23	0.00758	120	0.01979	0
0.01262	0	0.00487	96	0.00485	27	0.00762	150	0.01996	2
0.01269	0	0.00487	85	0.00486	20	0.00766	125	0.02013	3
0.01276	0	0.00487	75	0.00488	23	0.00771	138	0.0203	2
0.01283	0	0.00487	83	0.00489	19	0.00775	139	0.02047	2
0.0129	0	0.00487	70	0.00491	23	0.0078	142	0.02064	1
0.01297	0	0.00487	84	0.00492	19	0.00784	110	0.02081	2
0.01304	0	0.00487	97	0.00494	28	0.00789	134	0.02098	1
0.01311	1	0.00487	79	0.00495	18	0.00793	112	0.02115	1
0.01318	0	0.00488	82	0.00497	16	0.00798	133	0.02132	2
0.01325	0	0.00488	76	0.00498	18	0.00802	131	0.02149	0
0.01332	1	0.00488	68	0.005	22	0.00806	124	0.02166	1
0.01339	0	0.00488	85	0.00501	21	0.00811	134	0.02183	1
0.01346	0	0.00488	72	0.00502	19	0.00815	136	0.022	0
0.01353	0	0.00488	63	0.00504	16	0.0082	138	0.02217	1
0.0136	1	0.00488	53	0.00505	18	0.00824	114	0.02234	2
0.01367	1	0.00489	50	0.00507	15	0.00829	134	0.02252	1
0.01374	1	0.00489	66	0.00508	13	0.00833	116	0.02269	0
0.01381	0	0.00489	66	0.0051	17	0.00838	118	0.02286	0
0.01388	0	0.00489	60	0.00511	21	0.00842	113	0.02303	2
0.01395	1	0.00489	63	0.00513	14	0.00846	124	0.0232	1
0.01402	1	0.00489	59	0.00514	12	0.00851	122	0.02337	1
0.01409	0	0.00489	57	0.00516	12	0.00855	101	0.02354	3
0.01416	0	0.00489	48	0.00517	11	0.0086	115	0.02371	0
0.01423	0	0.0049	47	0.00519	17	0.00864	115	0.02388	3
0.0143	0	0.0049	61	0.0052	22	0.00869	111	0.02405	1
0.01437	0	0.0049	52	0.00522	17	0.00873	97	0.02422	2
0.01444	0	0.0049	51	0.00523	27	0.00878	88	0.02439	2
0.01451	1	0.0049	59	0.00525	9	0.00882	98	0.02456	0
0.01458	0	0.0049	47	0.00526	11	0.00886	98	0.02473	2
0.01465	0	0.0049	56	0.00527	15	0.00891	113	0.0249	3
0.01472	0	0.0049	40	0.00529	18	0.00895	111	0.02507	2
0.01479	1	0.00491	48	0.0053	13	0.009	107	0.02524	0
0.01486	0	0.00491	45	0.00532	14	0.00904	105	0.02541	2
0.01493	0	0.00491	37	0.00533	12	0.00909	117	0.02558	1
0.015	0	0.00491	49	0.00535	19	0.00913	104	0.02575	2
0.01507	0	0.00491	61	0.00536	9	0.00917	112	0.02592	2
0.01514	1	0.00491	35	0.00538	15	0.00922	109	0.02609	1
0.01521	1	0.00491	34	0.00539	16	0.00926	104	0.02626	1
0.01528	1	0.00491	42	0.00541	10	0.00931	93	0.02643	1
0.01535	2	0.00492	26	0.00542	10	0.00935	97	0.0266	2
0.01542	0	0.00492	46	0.00544	9	0.0094	92	0.02677	4
0.01549	1	0.00492	48	0.00545	17	0.00944	95	0.02694	1
0.01556	0	0.00492	35	0.00547	9	0.00949	104	0.02711	1
0.01563	0	0.00492	41	0.00548	11	0.00953	99	0.02729	0
0.0157	0	0.00492	41	0.0055	13	0.00957	90	0.02746	0
0.01577	0	0.00492	40	0.00551	9	0.00962	82	0.02763	1
0.01584	0	0.00493	43	0.00552	8	0.00966	95	0.0278	0
0.01591	0	0.00493	37	0.00554	11	0.00971	103	0.02797	2
0.01598	1	0.00493	36	0.00555	9	0.00975	80	0.02814	3
0.01605	0	0.00493	32	0.00557	9	0.0098	107	0.02831	1
0.01612	0	0.00493	36	0.00558	12	0.00984	86	0.02848	0
0.01619	1	0.00493	30	0.0056	10	0.00989	82	0.02865	0
0.01626	0	0.00493	30	0.00561	7	0.00993	101	0.02882	3
0.01633	0	0.00493	31	0.00563	13	0.00997	81	0.02899	0
0.0164	0	0.00494	37	0.00564	16	0.01002	84	0.02916	2
0.01647	1	0.00494	28	0.00566	11	0.01006	73	0.02933	1
0.01654	0	0.00494	28	0.00567	13	0.01011	89	0.0295	0
0.01661	3	0.00494	19	0.00569	10	0.01015	63	0.02967	1
0.01668	0	0.00494	28	0.0057	12	0.0102	88	0.02984	1
0.01675	0	0.00494	31	0.00572	8	0.01024	74	0.03001	0
0.01682	0	0.00494	22	0.00573	7	0.01029	85	0.03018	1
0.01689	0	0.00494	15	0.00574	6	0.01033	87	0.03035	2
0.01696	0	0.00495	24	0.00576	6	0.01037	88	0.03052	3
0.01703	0	0.00495	26	0.00577	9	0.01042	76	0.03069	3
0.0171	2	0.00495	33	0.00579	9	0.01046	87	0.03086	1
0.01717	1	0.00495	22	0.0058	5	0.01051	68	0.03103	0
0.01724	1	0.00495	18	0.00582	6	0.01055	83	0.0312	1
0.01731	0	0.00495	32	0.00583	10	0.0106	70	0.03137	1
0.01738	1	0.00495	29	0.00585	10	0.01064	68	0.03154	0
0.01745	2	0.00495	28	0.00586	11	0.01069	73	0.03171	2
0.01752	1	0.00496	23	0.00588	9	0.01073	75	0.03188	1
0.01759	0	0.00496	22	0.00589	13	0.01077	80	0.03206	1
0.01766	0	0.00496	19	0.00591	6	0.01082	81	0.03223	0
0.01773	0	0.00496	20	0.00592	8	0.01086	76	0.0324	0
0.0178	0	0.00496	14	0.00594	6	0.01091	80	0.03257	3
0.01787	0	0.00496	24	0.00595	8	0.01095	93	0.03274	2
0.01794	1	0.00496	14	0.00597	8	0.011	70	0.03291	1
0.01801	0	0.00497	20	0.00598	4	0.01104	68	0.03308	1
0.01808	0	0.00497	21	0.00599	7	0.01109	71	0.03325	1
0.01815	0	0.00497	23	0.00601	10	0.01113	71	0.03342	0
0.01822	1	0.00497	22	0.00602	7	0.01117	74	0.03359	2
0.01829	0	0.00497	15	0.00604	8	0.01122	72	0.03376	1
0.01836	0	0.00497	18	0.00605	11	0.01126	52	0.03393	1
0.01843	0	0.00497	21	0.00607	7	0.01131	58	0.0341	1
0.0185	0	0.00497	12	0.00608	7	0.01135	58	0.03427	1
0.01856	1	0.00498	24	0.0061	4	0.0114	54	0.03444	2
0.01863	0	0.00498	12	0.00611	5	0.01144	76	0.03461	1
0.0187	1	0.00498	15	0.00613	7	0.01149	73	0.03478	0
0.01877	1	0.00498	24	0.00614	14	0.01153	64	0.03495	0
0.01884	0	0.00498	16	0.00616	9	0.01157	57	0.03512	3
0.01891	0	0.00498	18	0.00617	9	0.01162	62	0.03529	0
0.01898	0	0.00498	16	0.00619	6	0.01166	58	0.03546	1
0.01905	0	0.00498	21	0.0062	7	0.01171	63	0.03563	3
0.01912	1	0.00499	21	0.00622	4	0.01175	66	0.0358	0
0.01919	0	0.00499	13	0.00623	6	0.0118	56	0.03597	1
0.01926	0	0.00499	14	0.00624	7	0.01184	66	0.03614	0
0.01933	0	0.00499	19	0.00626	4	0.01189	61	0.03631	2
0.0194	0	0.00499	16	0.00627	9	0.01193	69	0.03648	1
0.01947	0	0.00499	10	0.00629	2	0.01197	48	0.03665	1
0.01954	0	0.00499	15	0.0063	5	0.01202	59	0.03683	6
0.01961	0	0.00499	13	0.00632	7	0.01206	50	0.037	1
0.01968	1	0.005	11	0.00633	10	0.01211	62	0.03717	2
0.01975	1	0.005	18	0.00635	6	0.01215	48	0.03734	2
0.01982	0	0.005	12	0.00636	10	0.0122	48	0.03751	1
0.01989	0	0.005	17	0.00638	8	0.01224	49	0.03768	4
0.01996	0	0.005	9	0.00639	8	0.01228	57	0.03785	1
0.02003	0	0.005	9	0.00641	5	0.01233	59	0.03802	1
0.0201	0	0.005	13	0.00642	3	0.01237	43	0.03819	0
0.02017	0	0.00501	13	0.00644	5	0.01242	39	0.03836	2
0.02024	0	0.00501	9	0.00645	5	0.01246	44	0.03853	4
0.02031	0	0.00501	9	0.00647	6	0.01251	31	0.0387	1
0.02038	0	0.00501	14	0.00648	4	0.01255	52	0.03887	2
0.02045	0	0.00501	17	0.00649	5	0.0126	53	0.03904	0
0.02052	0	0.00501	8	0.00651	5	0.01264	49	0.03921	2
0.02059	0	0.00501	4	0.00652	6	0.01268	54	0.03938	1
0.02066	0	0.00501	11	0.00654	2	0.01273	43	0.03955	1
0.02073	0	0.00502	7	0.00655	4	0.01277	51	0.03972	1
0.0208	0	0.00502	12	0.00657	9	0.01282	50	0.03989	1
0.02087	0	0.00502	11	0.00658	5	0.01286	40	0.04006	2
0.02094	0	0.00502	12	0.0066	6	0.01291	44	0.04023	0
0.02101	0	0.00502	8	0.00661	3	0.01295	34	0.0404	2
0.02108	0	0.00502	8	0.00663	3	0.013	37	0.04057	3
0.02115	0	0.00502	11	0.00664	8	0.01304	49	0.04074	2
0.02122	2	0.00502	9	0.00666	3	0.01308	47	0.04091	1
0.02129	1	0.00503	4	0.00667	6	0.01313	45	0.04108	1
0.02136	1	0.00503	5	0.00669	5	0.01317	39	0.04125	0
0.02143	1	0.00503	8	0.0067	2	0.01322	51	0.04142	1
0.0215	0	0.00503	4	0.00672	6	0.01326	48	0.0416	1
0.02157	0	0.00503	16	0.00673	5	0.01331	47	0.04177	1
0.02164	0	0.00503	6	0.00674	3	0.01335	42	0.04194	2
0.02171	1	0.00503	13	0.00676	3	0.0134	38	0.04211	0
0.02178	0	0.00503	11	0.00677	5	0.01344	37	0.04228	3
0.02185	1	0.00504	7	0.00679	4	0.01348	29	0.04245	0
0.02192	0	0.00504	11	0.0068	4	0.01353	38	0.04262	3
0.02199	0	0.00504	5	0.00682	4	0.01357	38	0.04279	4
0.02206	2	0.00504	10	0.00683	4	0.01362	30	0.04296	0
0.02213	0	0.00504	5	0.00685	4	0.01366	35	0.04313	2
0.0222	2	0.00504	8	0.00686	3	0.01371	38	0.0433	3
0.02227	0	0.00504	12	0.00688	2	0.01375	30	0.04347	1
0.02234	0	0.00505	5	0.00689	5	0.0138	38	0.04364	0
0.02241	0	0.00505	11	0.00691	5	0.01384	47	0.04381	1
0.02248	0	0.00505	3	0.00692	4	0.01388	42	0.04398	2
0.02255	0	0.00505	9	0.00694	9	0.01393	41	0.04415	0
0.02262	0	0.00505	5	0.00695	2	0.01397	44	0.04432	0
0.02269	2	0.00505	6	0.00696	2	0.01402	38	0.04449	2
0.02276	1	0.00505	3	0.00698	5	0.01406	39	0.04466	1
0.02283	0	0.00505	5	0.00699	3	0.01411	38	0.04483	2
0.0229	0	0.00506	5	0.00701	6	0.01415	44	0.045	0
0.02297	0	0.00506	8	0.00702	2	0.0142	45	0.04517	0
0.02304	0	0.00506	4	0.00704	4	0.01424	48	0.04534	1
0.02311	0	0.00506	3	0.00705	7	0.01428	28	0.04551	0
0.02318	0	0.00506	4	0.00707	5	0.01433	35	0.04568	0
0.02325	2	0.00506	4	0.00708	2	0.01437	33	0.04585	2
0.02332	0	0.00506	9	0.0071	3	0.01442	39	0.04602	1
0.02339	0	0.00506	6	0.00711	4	0.01446	30	0.04619	0
0.02346	1	0.00507	7	0.00713	4	0.01451	24	0.04637	1
0.02353	0	0.00507	5	0.00714	3	0.01455	42	0.04654	1
0.0236	0	0.00507	5	0.00716	1	0.0146	34	0.04671	1
0.02367	0	0.00507	5	0.00717	3	0.01464	30	0.04688	3
0.02374	0	0.00507	2	0.00719	3	0.01468	34	0.04705	1
0.02381	0	0.00507	4	0.0072	7	0.01473	27	0.04722	1
0.02388	2	0.00507	6	0.00721	3	0.01477	43	0.04739	0
0.02395	1	0.00507	5	0.00723	3	0.01482	21	0.04756	2
0.02402	1	0.00508	4	0.00724	2	0.01486	35	0.04773	2
0.02409	0	0.00508	3	0.00726	4	0.01491	36	0.0479	0
0.02416	0	0.00508	6	0.00727	8	0.01495	23	0.04807	0
0.02423	0	0.00508	4	0.00729	5	0.015	28	0.04824	0
0.0243	0	0.00508	7	0.0073	4	0.01504	30	0.04841	1
0.02437	0	0.00508	2	0.00732	3	0.01508	27	0.04858	0
0.02444	0	0.00508	6	0.00733	3	0.01513	34	0.04875	2
0.02451	0	0.00509	6	0.00735	1	0.01517	23	0.04892	2
0.02458	1	0.00509	2	0.00736	2	0.01522	32	0.04909	3
0.02465	0	0.00509	5	0.00738	4	0.01526	27	0.04926	0
0.02472	0	0.00509	9	0.00739	2	0.01531	30	0.04943	0
0.02479	0	0.00509	4	0.00741	4	0.01535	30	0.0496	0
0.02486	1	0.00509	5	0.00742	2	0.01539	30	0.04977	2
0.02493	0	0.00509	9	0.00744	1	0.01544	28	0.04994	2
0.025	1	0.00509	5	0.00745	2	0.01548	21	0.05011	1
0.02507	0	0.0051	4	0.00746	0	0.01553	29	0.05028	2
0.02514	1	0.0051	4	0.00748	4	0.01557	26	0.05045	1
0.02521	0	0.0051	3	0.00749	3	0.01562	27	0.05062	1
0.02528	1	0.0051	3	0.00751	3	0.01566	33	0.05079	0
0.02535	0	0.0051	3	0.00752	1	0.01571	31	0.05097	0
0.02542	0	0.0051	0	0.00754	3	0.01575	18	0.05114	2
0.02549	0	0.0051	5	0.00755	6	0.01579	26	0.05131	0
0.02556	0	0.0051	2	0.00757	1	0.01584	22	0.05148	2
0.02563	1	0.00511	5	0.00758	2	0.01588	23	0.05165	1
0.0257	0	0.00511	3	0.0076	3	0.01593	15	0.05182	0
0.02577	2	0.00511	1	0.00761	3	0.01597	29	0.05199	2
0.02584	0	0.00511	1	0.00763	0	0.01602	24	0.05216	0
0.02591	0	0.00511	2	0.00764	3	0.01606	20	0.05233	1
0.02598	0	0.00511	0	0.00766	2	0.01611	14	0.0525	1
0.02605	0	0.00511	1	0.00767	3	0.01615	22	0.05267	1
0.02612	0	0.00512	3	0.00769	2	0.01619	18	0.05284	0
0.02619	1	0.00512	2	0.0077	2	0.01624	20	0.05301	0
0.02626	0	0.00512	1	0.00771	1	0.01628	22	0.05318	0
0.02633	1	0.00512	3	0.00773	2	0.01633	22	0.05335	2
0.0264	0	0.00512	4	0.00774	1	0.01637	21	0.05352	0
0.02647	0	0.00512	1	0.00776	0	0.01642	25	0.05369	2
0.02654	0	0.00512	2	0.00777	2	0.01646	28	0.05386	1
0.02661	0	0.00512	3	0.00779	0	0.01651	24	0.05403	1
0.02668	0	0.00513	0	0.0078	1	0.01655	19	0.0542	1
0.02675	0	0.00513	2	0.00782	3	0.01659	18	0.05437	3
0.02682	0	0.00513	7	0.00783	4	0.01664	26	0.05454	1
0.02689	0	0.00513	0	0.00785	4	0.01668	24	0.05471	0
0.02696	0	0.00513	1	0.00786	0	0.01673	15	0.05488	1
0.02703	0	0.00513	5	0.00788	2	0.01677	30	0.05505	1
0.0271	0	0.00513	1	0.00789	0	0.01682	21	0.05522	0
0.02717	1	0.00513	4	0.00791	3	0.01686	20	0.05539	1
0.02724	0	0.00514	2	0.00792	1	0.01691	20	0.05556	0
0.02731	0	0.00514	3	0.00794	2	0.01695	20	0.05573	1
0.02738	0	0.00514	3	0.00795	1	0.01699	19	0.05591	1
0.02745	0	0.00514	2	0.00796	2	0.01704	21	0.05608	0
0.02752	1	0.00514	3	0.00798	3	0.01708	23	0.05625	0
0.02759	0	0.00514	1	0.00799	3	0.01713	19	0.05642	0
0.02766	0	0.00514	1	0.00801	3	0.01717	19	0.05659	0
0.02773	0	0.00514	2	0.00802	2	0.01722	16	0.05676	1
0.0278	0	0.00515	4	0.00804	1	0.01726	22	0.05693	2
0.02787	0	0.00515	2	0.00805	2	0.01731	18	0.0571	1
0.02794	1	0.00515	3	0.00807	2	0.01735	18	0.05727	1
0.02801	0	0.00515	2	0.00808	2	0.01739	25	0.05744	1
0.02808	0	0.00515	0	0.0081	3	0.01744	10	0.05761	0
0.02815	0	0.00515	2	0.00811	2	0.01748	13	0.05778	2
0.02822	2	0.00515	1	0.00813	0	0.01753	18	0.05795	1
0.02829	1	0.00516	0	0.00814	0	0.01757	18	0.05812	0
0.02836	1	0.00516	4	0.00816	2	0.01762	16	0.05829	0
0.02843	0	0.00516	1	0.00817	2	0.01766	20	0.05846	1
0.0285	0	0.00516	3	0.00818	2	0.01771	16	0.05863	1
0.02857	0	0.00516	2	0.0082	0	0.01775	12	0.0588	0
0.02864	1	0.00516	0	0.00821	1	0.01779	17	0.05897	2
0.02871	0	0.00516	1	0.00823	3	0.01784	16	0.05914	0
0.02878	1	0.00516	3	0.00824	2	0.01788	17	0.05931	1
0.02885	0	0.00517	1	0.00826	1	0.01793	13	0.05948	0
0.02892	1	0.00517	5	0.00827	2	0.01797	17	0.05965	0
0.02899	0	0.00517	4	0.00829	2	0.01802	6	0.05982	0
0.02906	0	0.00517	3	0.0083	1	0.01806	18	0.05999	1
0.02913	1	0.00517	2	0.00832	4	0.01811	13	0.06016	2
0.0292	0	0.00517	2	0.00833	1	0.01815	10	0.06033	1
0.02927	0	0.00517	2	0.00835	2	0.01819	9	0.06051	1
0.02934	0	0.00517	1	0.00836	3	0.01824	19	0.06068	0
0.02941	0	0.00518	0	0.00838	1	0.01828	12	0.06085	0
0.02948	0	0.00518	1	0.00839	1	0.01833	14	0.06102	0
0.02955	1	0.00518	2	0.00841	0	0.01837	10	0.06119	0
0.02962	0	0.00518	4	0.00842	1	0.01842	16	0.06136	0
0.02969	0	0.00518	2	0.00843	0	0.01846	9	0.06153	1
0.02976	0	0.00518	1	0.00845	1	0.0185	10	0.0617	1
0.02983	0	0.00518	1	0.00846	1	0.01855	16	0.06187	0
0.0299	0	0.00518	4	0.00848	1	0.01859	14	0.06204	0
0.02997	1	0.00519	1	0.00849	2	0.01864	8	0.06221	2
0.03004	1	0.00519	1	0.00851	1	0.01868	23	0.06238	0
0.03011	0	0.00519	2	0.00852	1	0.01873	13	0.06255	1
0.03018	0	0.00519	4	0.00854	2	0.01877	10	0.06272	2
0.03025	0	0.00519	1	0.00855	1	0.01882	11	0.06289	0
0.03032	0	0.00519	2	0.00857	2	0.01886	8	0.06306	1
0.03039	0	0.00519	1	0.00858	0	0.0189	12	0.06323	1
0.03046	1	0.0052	2	0.0086	0	0.01895	11	0.0634	1
0.03053	0	0.0052	3	0.00861	1	0.01899	14	0.06357	0
0.0306	0	0.0052	1	0.00863	0	0.01904	12	0.06374	0
0.03067	0	0.0052	0	0.00864	1	0.01908	14	0.06391	1
0.03074	0	0.0052	2	0.00866	1	0.01913	9	0.06408	2
0.03081	0	0.0052	1	0.00867	2	0.01917	15	0.06425	0
0.03088	0	0.0052	1	0.00868	0	0.01922	8	0.06442	0
0.03095	0	0.0052	1	0.0087	4	0.01926	15	0.06459	0
0.03102	0	0.00521	2	0.00871	0	0.0193	13	0.06476	3
0.03109	0	0.00521	1	0.00873	0	0.01935	9	0.06493	1
0.03116	1	0.00521	1	0.00874	0	0.01939	5	0.0651	0
0.03123	1	0.00521	0	0.00876	0	0.01944	5	0.06528	2
0.0313	0	0.00521	1	0.00877	1	0.01948	14	0.06545	1
0.03137	0	0.00521	0	0.00879	0	0.01953	12	0.06562	0
0.03143	1	0.00521	2	0.0088	0	0.01957	14	0.06579	0
0.0315	0	0.00521	2	0.00882	0	0.01962	9	0.06596	0
0.03157	0	0.00522	0	0.00883	1	0.01966	6	0.06613	1
0.03164	0	0.00522	0	0.00885	2	0.0197	17	0.0663	1
0.03171	0	0.00522	1	0.00886	0	0.01975	5	0.06647	1
0.03178	0	0.00522	1	0.00888	1	0.01979	5	0.06664	0
0.03185	1	0.00522	1	0.00889	3	0.01984	11	0.06681	1
0.03192	0	0.00522	1	0.00891	0	0.01988	13	0.06698	1
0.03199	0	0.00522	1	0.00892	2	0.01993	11	0.06715	3
0.03206	1	0.00522	2	0.00893	0	0.01997	7	0.06732	0
0.03213	0	0.00523	2	0.00895	4	0.02002	11	0.06749	0
0.0322	0	0.00523	1	0.00896	0	0.02006	6	0.06766	0
0.03227	0	0.00523	2	0.00898	2	0.0201	9	0.06783	0
0.03234	2	0.00523	2	0.00899	1	0.02015	9	0.068	2
0.03241	1	0.00523	0	0.00901	0	0.02019	8	0.06817	1
0.03248	0	0.00523	2	0.00902	1	0.02024	8	0.06834	1
0.03255	0	0.00523	2	0.00904	1	0.02028	8	0.06851	0
0.03262	0	0.00524	2	0.00905	1	0.02033	8	0.06868	0
0.03269	1	0.00524	1	0.00907	2	0.02037	10	0.06885	0
0.03276	0	0.00524	1	0.00908	0	0.02042	7	0.06902	0
0.03283	0	0.00524	0	0.0091	1	0.02046	6	0.06919	0
0.0329	0	0.00524	0	0.00911	0	0.0205	5	0.06936	0
0.03297	0	0.00524	3	0.00913	1	0.02055	4	0.06953	1
0.03304	0	0.00524	1	0.00914	1	0.02059	4	0.0697	1
0.03311	0	0.00524	1	0.00916	1	0.02064	6	0.06987	2
0.03318	0	0.00525	1	0.00917	0	0.02068	7	0.07005	0
0.03325	0	0.00525	1	0.00918	0	0.02073	7	0.07022	0
0.03332	0	0.00525	1	0.0092	0	0.02077	5	0.07039	1
0.03339	0	0.00525	1	0.00921	0	0.02082	11	0.07056	2
0.03346	0	0.00525	1	0.00923	1	0.02086	3	0.07073	2
0.03353	0	0.00525	0	0.00924	0	0.0209	10	0.0709	0
0.0336	0	0.00525	2	0.00926	0	0.02095	5	0.07107	1
0.03367	0	0.00525	0	0.00927	2	0.02099	12	0.07124	3
0.03374	1	0.00526	2	0.00929	0	0.02104	6	0.07141	1
0.03381	0	0.00526	1	0.0093	0	0.02108	5	0.07158	1
0.03388	0	0.00526	1	0.00932	1	0.02113	7	0.07175	0
0.03395	0	0.00526	1	0.00933	1	0.02117	10	0.07192	3
0.03402	0	0.00526	0	0.00935	0	0.02122	8	0.07209	1
0.03409	0	0.00526	1	0.00936	2	0.02126	10	0.07226	1
0.03416	0	0.00526	0	0.00938	1	0.0213	6	0.07243	1
0.03423	0	0.00526	0	0.00939	1	0.02135	7	0.0726	2
0.0343	0	0.00527	2	0.0094	0	0.02139	11	0.07277	1
0.03437	0	0.00527	1	0.00942	0	0.02144	5	0.07294	0
0.03444	1	0.00527	0	0.00943	2	0.02148	7	0.07311	1
0.03451	0	0.00527	1	0.00945	1	0.02153	7	0.07328	0
0.03458	0	0.00527	0	0.00946	0	0.02157	7	0.07345	1
0.03465	0	0.00527	1	0.00948	1	0.02162	3	0.07362	2
0.03472	0	0.00527	1	0.00949	1	0.02166	6	0.07379	0
0.03479	0	0.00528	0	0.00951	0	0.0217	2	0.07396	0
0.03486	0	0.00528	1	0.00952	1	0.02175	8	0.07413	0
0.03493	0	0.00528	0	0.00954	0	0.02179	10	0.0743	2
0.035	0	0.00528	3	0.00955	0	0.02184	5	0.07447	0
0.03507	1	0.00528	1	0.00957	1	0.02188	7	0.07464	3
0.03514	0	0.00528	1	0.00958	1	0.02193	2	0.07482	2
0.03521	1	0.00528	0	0.0096	0	0.02197	6	0.07499	1
0.03528	0	0.00528	1	0.00961	2	0.02201	2	0.07516	0
0.03535	0	0.00529	0	0.00963	1	0.02206	4	0.07533	2
0.03542	1	0.00529	0	0.00964	0	0.0221	5	0.0755	0
0.03549	0	0.00529	1	0.00965	0	0.02215	5	0.07567	0
0.03556	0	0.00529	2	0.00967	1	0.02219	4	0.07584	1
0.03563	0	0.00529	0	0.00968	0	0.02224	8	0.07601	2
0.0357	0	0.00529	0	0.0097	2	0.02228	2	0.07618	2
0.03577	0	0.00529	1	0.00971	0	0.02233	2	0.07635	2
0.03584	0	0.00529	0	0.00973	0	0.02237	1	0.07652	0
0.03591	0	0.0053	0	0.00974	0	0.02241	7	0.07669	1
0.03598	0	0.0053	0	0.00976	0	0.02246	3	0.07686	0
0.03605	0	0.0053	0	0.00977	2	0.0225	3	0.07703	3
0.03612	0	0.0053	0	0.00979	1	0.02255	2	0.0772	0
0.03619	0	0.0053	0	0.0098	2	0.02259	5	0.07737	0
0.03626	0	0.0053	0	0.00982	2	0.02264	7	0.07754	1
0.03633	0	0.0053	1	0.00983	3	0.02268	2	0.07771	0
0.0364	1	0.0053	0	0.00985	0	0.02273	3	0.07788	2
0.03647	0	0.00531	0	0.00986	1	0.02277	5	0.07805	1
0.03654	0	0.00531	1	0.00988	0	0.02281	3	0.07822	2
0.03661	1	0.00531	0	0.00989	0	0.02286	5	0.07839	2
0.03668	0	0.00531	0	0.0099	0	0.0229	3	0.07856	1
0.03675	0	0.00531	0	0.00992	2	0.02295	3	0.07873	1
0.03682	0	0.00531	0	0.00993	1	0.02299	4	0.0789	0
0.03689	0	0.00531	0	0.00995	1	0.02304	4	0.07907	0
0.03696	1	0.00532	0	0.00996	0	0.02308	2	0.07924	0
0.03703	0	0.00532	0	0.00998	1	0.02313	1	0.07941	0
0.0371	0	0.00532	1	0.00999	0	0.02317	5	0.07959	1
0.03717	1	0.00532	0	0.01001	0	0.02321	7	0.07976	0
0.03724	0	0.00532	0	0.01002	1	0.02326	7	0.07993	0
0.03731	0	0.00532	3	0.01004	2	0.0233	5	0.0801	0
0.03738	0	0.00532	0	0.01005	0	0.02335	1	0.08027	0
0.03745	0	0.00532	0	0.01007	1	0.02339	4	0.08044	2
0.03752	1	0.00533	0	0.01008	0	0.02344	3	0.08061	2
0.03759	1	0.00533	0	0.0101	0	0.02348	2	0.08078	0
0.03766	0	0.00533	1	0.01011	1	0.02353	3	0.08095	1
0.03773	0	0.00533	0	0.01013	1	0.02357	3	0.08112	2
0.0378	0	0.00533	0	0.01014	0	0.02361	2	0.08129	0
0.03787	0	0.00533	0	0.01015	2	0.02366	2	0.08146	0
0.03794	0	0.00533	0	0.01017	0	0.0237	5	0.08163	0
0.03801	0	0.00533	1	0.01018	1	0.02375	1	0.0818	0
0.03808	0	0.00534	0	0.0102	1	0.02379	2	0.08197	0
0.03815	0	0.00534	0	0.01021	0	0.02384	2	0.08214	0
0.03822	0	0.00534	1	0.01023	0	0.02388	3	0.08231	0
0.03829	0	0.00534	1	0.01024	0	0.02393	7	0.08248	1
0.03836	1	0.00534	0	0.01026	0	0.02397	2	0.08265	0
0.03843	0	0.00534	1	0.01027	1	0.02401	2	0.08282	0
0.0385	0	0.00534	1	0.01029	0	0.02406	2	0.08299	1
0.03857	0	0.00534	0	0.0103	1	0.0241	2	0.08316	0
0.03864	1	0.00535	0	0.01032	3	0.02415	1	0.08333	0
0.03871	0	0.00535	0	0.01033	1	0.02419	3	0.0835	1
0.03878	0	0.00535	0	0.01035	0	0.02424	2	0.08367	2
0.03885	0	0.00535	0	0.01036	0	0.02428	3	0.08384	0
0.03892	0	0.00535	1	0.01038	1	0.02433	3	0.08401	1
0.03899	0	0.00535	0	0.01039	0	0.02437	3	0.08418	2
0.03906	0	0.00535	2	0.0104	0	0.02441	5	0.08436	2
0.03913	0	0.00536	0	0.01042	0	0.02446	3	0.08453	1
0.0392	0	0.00536	1	0.01043	0	0.0245	5	0.0847	0
0.03927	0	0.00536	1	0.01045	0	0.02455	2	0.08487	0
0.03934	0	0.00536	0	0.01046	1	0.02459	3	0.08504	0
0.03941	0	0.00536	0	0.01048	0	0.02464	2	0.08521	0
0.03948	0	0.00536	0	0.01049	0	0.02468	1	0.08538	0
0.03955	1	0.00536	0	0.01051	1	0.02473	1	0.08555	0
0.03962	0	0.00536	0	0.01052	0	0.02477	6	0.08572	0
0.03969	0	0.00537	0	0.01054	0	0.02481	3	0.08589	0
0.03976	0	0.00537	1	0.01055	0	0.02486	2	0.08606	1
0.03983	0	0.00537	1	0.01057	0	0.0249	2	0.08623	1
0.0399	0	0.00537	0	0.01058	0	0.02495	1	0.0864	1
0.03997	0	0.00537	0	0.0106	0	0.02499	2	0.08657	0
0.04004	0	0.00537	0	0.01061	0	0.02504	3	0.08674	1
0.04011	0	0.00537	0	0.01062	0	0.02508	1	0.08691	2
0.04018	0	0.00537	1	0.01064	0	0.02512	2	0.08708	0
0.04025	1	0.00538	1	0.01065	1	0.02517	2	0.08725	1
0.04032	0	0.00538	0	0.01067	1	0.02521	3	0.08742	1
0.04039	0	0.00538	1	0.01068	0	0.02526	2	0.08759	0
0.04046	0	0.00538	0	0.0107	1	0.0253	3	0.08776	0
0.04053	0	0.00538	0	0.01071	0	0.02535	5	0.08793	0
0.0406	1	0.00538	0	0.01073	1	0.02539	1	0.0881	0
0.04067	0	0.00538	0	0.01074	0	0.02544	1	0.08827	0
0.04074	0	0.00538	0	0.01076	0	0.02548	3	0.08844	0
0.04081	0	0.00539	0	0.01077	1	0.02552	3	0.08861	1
0.04088	0	0.00539	1	0.01079	0	0.02557	3	0.08878	0
0.04095	0	0.00539	0	0.0108	1	0.02561	4	0.08896	2
0.04102	0	0.00539	0	0.01082	1	0.02566	1	0.08913	0
0.04109	0	0.00539	1	0.01083	0	0.0257	1	0.0893	0
0.04116	0	0.00539	0	0.01085	3	0.02575	3	0.08947	0
0.04123	0	0.00539	0	0.01086	1	0.02579	7	0.08964	0
0.0413	0	0.0054	0	0.01087	0	0.02584	2	0.08981	1
0.04137	0	0.0054	0	0.01089	1	0.02588	1	0.08998	0
0.04144	0	0.0054	0	0.0109	0	0.02592	3	0.09015	0
0.04151	0	0.0054	0	0.01092	1	0.02597	2	0.09032	1
0.04158	0	0.0054	0	0.01093	1	0.02601	0	0.09049	0
0.04165	0	0.0054	0	0.01095	0	0.02606	0	0.09066	0
0.04172	1	0.0054	2	0.01096	1	0.0261	1	0.09083	1
0.04179	0	0.0054	0	0.01098	0	0.02615	0	0.091	1
0.04186	0	0.00541	0	0.01099	1	0.02619	2	0.09117	1
0.04193	0	0.00541	0	0.01101	2	0.02624	1	0.09134	1
0.042	0	0.00541	0	0.01102	0	0.02628	3	0.09151	1
0.04207	0	0.00541	1	0.01104	1	0.02632	2	0.09168	0
0.04214	0	0.00541	1	0.01105	0	0.02637	2	0.09185	0
0.04221	0	0.00541	0	0.01107	0	0.02641	3	0.09202	0
0.04228	0	0.00541	0	0.01108	0	0.02646	0	0.09219	0
0.04235	0	0.00541	0	0.0111	0	0.0265	2	0.09236	0
0.04242	0	0.00542	0	0.01111	0	0.02655	1	0.09253	1
0.04249	0	0.00542	1	0.01112	0	0.02659	3	0.0927	0
0.04256	1	0.00542	0	0.01114	0	0.02664	0	0.09287	1
0.04263	0	0.00542	0	0.01115	0	0.02668	1	0.09304	0
0.0427	0	0.00542	0	0.01117	1	0.02672	2	0.09321	0
0.04277	0	0.00542	0	0.01118	0	0.02677	1	0.09338	0
0.04284	0	0.00542	0	0.0112	0	0.02681	2	0.09355	0
0.04291	0	0.00543	1	0.01121	0	0.02686	0	0.09373	0
0.04298	0	0.00543	0	0.01123	1	0.0269	1	0.0939	0
0.04305	0	0.00543	0	0.01124	1	0.02695	2	0.09407	0
0.04312	0	0.00543	1	0.01126	1	0.02699	2	0.09424	0
0.04319	0	0.00543	0	0.01127	0	0.02704	1	0.09441	1
0.04326	1	0.00543	0	0.01129	1	0.02708	0	0.09458	0
0.04333	0	0.00543	0	0.0113	0	0.02712	1	0.09475	1
0.0434	1	0.00543	0	0.01132	0	0.02717	2	0.09492	0
0.04347	0	0.00544	0	0.01133	0	0.02721	0	0.09509	0
0.04354	0	0.00544	0	0.01135	0	0.02726	1	0.09526	0
0.04361	0	0.00544	1	0.01136	0	0.0273	0	0.09543	0
0.04368	0	0.00544	0	0.01137	0	0.02735	1	0.0956	0
0.04375	0	0.00544	0	0.01139	0	0.02739	2	0.09577	0
0.04382	0	0.00544	0	0.0114	0	0.02744	0	0.09594	0
0.04389	1	0.00544	0	0.01142	0	0.02748	3	0.09611	0
0.04396	1	0.00544	0	0.01143	0	0.02752	0	0.09628	0
0.04403	0	0.00545	1	0.01145	0	0.02757	4	0.09645	1
0.0441	0	0.00545	1	0.01146	0	0.02761	2	0.09662	0
0.04417	0	0.00545	0	0.01148	1	0.02766	3	0.09679	0
0.04423	1	0.00545	0	0.01149	0	0.0277	0	0.09696	0
0.0443	0	0.00545	0	0.01151	0	0.02775	0	0.09713	1
0.04437	0	0.00545	1	0.01152	0	0.02779	0	0.0973	2
0.04444	0	0.00545	0	0.01154	0	0.02783	1	0.09747	0
0.04451	0	0.00545	0	0.01155	1	0.02788	2	0.09764	0
0.04458	0	0.00546	0	0.01157	0	0.02792	1	0.09781	0
0.04465	0	0.00546	0	0.01158	0	0.02797	1	0.09798	0
0.04472	0	0.00546	0	0.01159	0	0.02801	0	0.09815	0
0.04479	0	0.00546	0	0.01161	0	0.02806	2	0.09832	0
0.04486	0	0.00546	0	0.01162	0	0.0281	1	0.0985	0
0.04493	0	0.00546	0	0.01164	0	0.02815	1	0.09867	0
0.045	0	0.00546	0	0.01165	0	0.02819	2	0.09884	0
0.04507	0	0.00547	1	0.01167	0	0.02823	2	0.09901	0
0.04514	0	0.00547	0	0.01168	0	0.02828	0	0.09918	0
0.04521	0	0.00547	1	0.0117	0	0.02832	1	0.09935	0
0.04528	0	0.00547	0	0.01171	0	0.02837	0	0.09952	0
0.04535	0	0.00547	0	0.01173	0	0.02841	1	0.09969	0
0.04542	0	0.00547	0	0.01174	0	0.02846	0	0.09986	1
0.04549	1	0.00547	1	0.01176	0	0.0285	0	0.10003	0
0.04556	0	0.00547	0	0.01177	0	0.02855	0	0.1002	0
0.04563	0	0.00548	0	0.01179	0	0.02859	1	0.10037	1
0.0457	0	0.00548	0	0.0118	0	0.02863	0	0.10054	0
0.04577	0	0.00548	0	0.01182	0	0.02868	1	0.10071	0
0.04584	0	0.00548	0	0.01183	0	0.02872	1	0.10088	1
0.04591	0	0.00548	0	0.01184	0	0.02877	0	0.10105	2
0.04598	0	0.00548	0	0.01186	0	0.02881	4	0.10122	0
0.04605	0	0.00548	0	0.01187	0	0.02886	2	0.10139	0
0.04612	0	0.00548	0	0.01189	0	0.0289	2	0.10156	0
0.04619	0	0.00549	0	0.0119	0	0.02895	2	0.10173	0
0.04626	0	0.00549	0	0.01192	1	0.02899	1	0.1019	0
0.04633	0	0.00549	0	0.01193	0	0.02903	0	0.10207	0
0.0464	0	0.00549	1	0.01195	0	0.02908	0	0.10224	1
0.04647	0	0.00549	0	0.01196	0	0.02912	1	0.10241	0
0.04654	0	0.00549	0	0.01198	1	0.02917	0	0.10258	0
0.04661	0	0.00549	0	0.01199	0	0.02921	1	0.10275	0
0.04668	0	0.00549	0	0.01201	0	0.02926	0	0.10292	0
0.04675	0	0.0055	0	0.01202	0	0.0293	0	0.10309	0
0.04682	0	0.0055	0	0.01204	0	0.02935	0	0.10327	0
0.04689	0	0.0055	0	0.01205	0	0.02939	0	0.10344	1
0.04696	0	0.0055	1	0.01207	1	0.02943	0	0.10361	0
0.04703	0	0.0055	0	0.01208	1	0.02948	0	0.10378	0
0.0471	0	0.0055	0	0.01209	0	0.02952	0	0.10395	0
0.04717	0	0.0055	0	0.01211	0	0.02957	1	0.10412	0
0.04724	0	0.00551	0	0.01212	0	0.02961	1	0.10429	0
0.04731	0	0.00551	0	0.01214	0	0.02966	1	0.10446	0
0.04738	0	0.00551	1	0.01215	0	0.0297	2	0.10463	0
0.04745	0	0.00551	0	0.01217	0	0.02975	0	0.1048	0
0.04752	0	0.00551	0	0.01218	1	0.02979	2	0.10497	0
0.04759	0	0.00551	0	0.0122	0	0.02983	0	0.10514	0
0.04766	0	0.00551	0	0.01221	0	0.02988	0	0.10531	0
0.04773	0	0.00551	0	0.01223	0	0.02992	1	0.10548	0
0.0478	0	0.00552	0	0.01224	1	0.02997	1	0.10565	0
0.04787	0	0.00552	0	0.01226	0	0.03001	0	0.10582	0
0.04794	0	0.00552	0	0.01227	0	0.03006	1	0.10599	0
0.04801	0	0.00552	0	0.01229	1	0.0301	1	0.10616	0
0.04808	0	0.00552	0	0.0123	0	0.03015	1	0.10633	0
0.04815	0	0.00552	0	0.01232	0	0.03019	1	0.1065	0
0.04822	1	0.00552	0	0.01233	0	0.03023	0	0.10667	0
0.04829	0	0.00552	0	0.01234	0	0.03028	1	0.10684	0
0.04836	0	0.00553	0	0.01236	1	0.03032	1	0.10701	0
0.04843	0	0.00553	0	0.01237	1	0.03037	1	0.10718	0
0.0485	0	0.00553	0	0.01239	0	0.03041	0	0.10735	0
0.04857	0	0.00553	0	0.0124	0	0.03046	0	0.10752	0
0.04864	0	0.00553	0	0.01242	0	0.0305	0	0.10769	0
0.04871	0	0.00553	0	0.01243	0	0.03055	1	0.10786	0
0.04878	0	0.00553	0	0.01245	0	0.03059	1	0.10804	0
0.04885	0	0.00553	0	0.01246	0	0.03063	0	0.10821	0
0.04892	0	0.00554	0	0.01248	0	0.03068	1	0.10838	0
0.04899	0	0.00554	0	0.01249	0	0.03072	1	0.10855	0
0.04906	0	0.00554	0	0.01251	0	0.03077	0	0.10872	1
0.04913	0	0.00554	0	0.01252	0	0.03081	1	0.10889	0
0.0492	0	0.00554	0	0.01254	0	0.03086	0	0.10906	0
0.04927	0	0.00554	0	0.01255	0	0.0309	0	0.10923	0
0.04934	0	0.00554	0	0.01257	1	0.03095	1	0.1094	0
0.04941	0	0.00555	0	0.01258	0	0.03099	1	0.10957	0
0.04948	0	0.00555	0	0.01259	0	0.03103	0	0.10974	0
0.04955	0	0.00555	1	0.01261	0	0.03108	0	0.10991	0
0.04962	0	0.00555	0	0.01262	0	0.03112	0	0.11008	0
0.04969	0	0.00555	0	0.01264	0	0.03117	0	0.11025	0
0.04976	0	0.00555	1	0.01265	1	0.03121	1	0.11042	0
0.04983	0	0.00555	0	0.01267	0	0.03126	2	0.11059	0
0.0499	0	0.00555	0	0.01268	0	0.0313	0	0.11076	0
0.04997	0	0.00556	0	0.0127	1	0.03134	3	0.11093	0
0.05004	0	0.00556	0	0.01271	0	0.03139	0	0.1111	0
0.05011	0	0.00556	0	0.01273	0	0.03143	0	0.11127	0
0.05018	0	0.00556	0	0.01274	1	0.03148	1	0.11144	0
0.05025	0	0.00556	0	0.01276	0	0.03152	2	0.11161	1
0.05032	0	0.00556	0	0.01277	0	0.03157	0	0.11178	0
0.05039	0	0.00556	0	0.01279	0	0.03161	3	0.11195	0
0.05046	0	0.00556	0	0.0128	1	0.03166	1	0.11212	0
0.05053	0	0.00557	0	0.01281	0	0.0317	0	0.11229	0
0.0506	0	0.00557	0	0.01283	0	0.03174	0	0.11246	0
0.05067	0	0.00557	0	0.01284	0	0.03179	2	0.11263	0
0.05074	0	0.00557	0	0.01286	0	0.03183	1	0.11281	0
0.05081	0	0.00557	0	0.01287	0	0.03188	0	0.11298	0
0.05088	0	0.00557	0	0.01289	0	0.03192	0	0.11315	0
0.05095	0	0.00557	0	0.0129	0	0.03197	0	0.11332	1
0.05102	0	0.00557	0	0.01292	0	0.03201	2	0.11349	0
0.05109	0	0.00558	0	0.01293	0	0.03206	0	0.11366	0
0.05116	0	0.00558	0	0.01295	0	0.0321	1	0.11383	0
0.05123	0	0.00558	0	0.01296	0	0.03214	0	0.114	0
0.0513	0	0.00558	0	0.01298	0	0.03219	2	0.11417	0
0.05137	0	0.00558	0	0.01299	1	0.03223	0	0.11434	0
0.05144	0	0.00558	0	0.01301	0	0.03228	2	0.11451	0
0.05151	0	0.00558	0	0.01302	0	0.03232	0	0.11468	0
0.05158	0	0.00559	0	0.01304	0	0.03237	0	0.11485	0
0.05165	0	0.00559	1	0.01305	0	0.03241	0	0.11502	0
0.05172	0	0.00559	0	0.01306	0	0.03246	0	0.11519	0
0.05179	0	0.00559	1	0.01308	0	0.0325	0	0.11536	0
0.05186	0	0.00559	0	0.01309	0	0.03254	0	0.11553	0
0.05193	0	0.00559	0	0.01311	0	0.03259	0	0.1157	0
0.052	0	0.00559	0	0.01312	0	0.03263	0	0.11587	0
0.05207	0	0.00559	0	0.01314	0	0.03268	0	0.11604	1
0.05214	0	0.0056	0	0.01315	0	0.03272	0	0.11621	0
0.05221	0	0.0056	0	0.01317	0	0.03277	0	0.11638	0
0.05228	0	0.0056	0	0.01318	1	0.03281	0	0.11655	0
0.05235	0	0.0056	0	0.0132	0	0.03286	1	0.11672	1
0.05242	0	0.0056	0	0.01321	0	0.0329	2	0.11689	0
0.05249	0	0.0056	0	0.01323	0	0.03294	1	0.11706	0
0.05256	0	0.0056	0	0.01324	0	0.03299	0	0.11723	0
0.05263	0	0.0056	0	0.01326	1	0.03303	0	0.1174	0
0.0527	0	0.00561	0	0.01327	0	0.03308	1	0.11758	0
0.05277	0	0.00561	0	0.01329	0	0.03312	0	0.11775	0
0.05284	0	0.00561	0	0.0133	0	0.03317	0	0.11792	0
0.05291	0	0.00561	0	0.01331	0	0.03321	1	0.11809	0
0.05298	0	0.00561	0	0.01333	0	0.03326	1	0.11826	0
0.05305	0	0.00561	0	0.01334	0	0.0333	0	0.11843	0
0.05312	0	0.00561	0	0.01336	0	0.03334	0	0.1186	0
0.05319	0	0.00561	0	0.01337	0	0.03339	0	0.11877	0
0.05326	0	0.00562	0	0.01339	0	0.03343	0	0.11894	0
0.05333	0	0.00562	0	0.0134	0	0.03348	0	0.11911	0
0.0534	0	0.00562	0	0.01342	0	0.03352	0	0.11928	0
0.05347	0	0.00562	0	0.01343	0	0.03357	0	0.11945	0
0.05354	0	0.00562	0	0.01345	0	0.03361	1	0.11962	0
0.05361	0	0.00562	0	0.01346	0	0.03366	1	0.11979	0
0.05368	0	0.00562	0	0.01348	0	0.0337	1	0.11996	0
0.05375	0	0.00563	0	0.01349	0	0.03374	0	0.12013	0
0.05382	0	0.00563	0	0.01351	0	0.03379	3	0.1203	0
0.05389	0	0.00563	0	0.01352	0	0.03383	0	0.12047	0
0.05396	0	0.00563	0	0.01354	0	0.03388	0	0.12064	0
0.05403	0	0.00563	0	0.01355	0	0.03392	0	0.12081	0
0.0541	0	0.00563	1	0.01356	0	0.03397	0	0.12098	0
0.05417	0	0.00563	0	0.01358	0	0.03401	0	0.12115	0
0.05424	0	0.00563	0	0.01359	0	0.03406	0	0.12132	1
0.05431	0	0.00564	0	0.01361	0	0.0341	0	0.12149	0
0.05438	0	0.00564	0	0.01362	0	0.03414	0	0.12166	0
0.05445	0	0.00564	0	0.01364	0	0.03419	0	0.12183	2
0.05452	0	0.00564	0	0.01365	0	0.03423	0	0.122	0
0.05459	0	0.00564	0	0.01367	0	0.03428	2	0.12218	1
0.05466	0	0.00564	0	0.01368	0	0.03432	0	0.12235	1
0.05473	0	0.00564	0	0.0137	0	0.03437	0	0.12252	0
0.0548	0	0.00564	0	0.01371	0	0.03441	0	0.12269	0
0.05487	0	0.00565	0	0.01373	0	0.03445	1	0.12286	0
0.05494	0	0.00565	0	0.01374	0	0.0345	0	0.12303	0
0.05501	0	0.00565	0	0.01376	0	0.03454	0	0.1232	0
0.05508	0	0.00565	0	0.01377	0	0.03459	1	0.12337	0
0.05515	0	0.00565	0	0.01379	0	0.03463	0	0.12354	0
0.05522	0	0.00565	0	0.0138	0	0.03468	0	0.12371	0
0.05529	0	0.00565	0	0.01381	0	0.03472	2	0.12388	0
0.05536	0	0.00565	0	0.01383	0	0.03477	0	0.12405	0
0.05543	0	0.00566	0	0.01384	0	0.03481	0	0.12422	0
0.0555	0	0.00566	0	0.01386	0	0.03485	0	0.12439	0
0.05557	0	0.00566	0	0.01387	0	0.0349	0	0.12456	0
0.05564	0	0.00566	0	0.01389	0	0.03494	0	0.12473	0
0.05571	0	0.00566	0	0.0139	0	0.03499	0	0.1249	0
0.05578	0	0.00566	0	0.01392	0	0.03503	0	0.12507	0
0.05585	0	0.00566	0	0.01393	0	0.03508	0	0.12524	0
0.05592	0	0.00567	0	0.01395	0	0.03512	0	0.12541	0
0.05599	0	0.00567	0	0.01396	0	0.03517	1	0.12558	0
0.05606	0	0.00567	0	0.01398	0	0.03521	0	0.12575	0
0.05613	0	0.00567	0	0.01399	0	0.03525	0	0.12592	0
0.0562	0	0.00567	0	0.01401	0	0.0353	0	0.12609	0
0.05627	0	0.00567	0	0.01402	0	0.03534	1	0.12626	0
0.05634	0	0.00567	0	0.01403	0	0.03539	0	0.12643	0
0.05641	0	0.00567	1	0.01405	0	0.03543	0	0.1266	0
0.05648	0	0.00568	1	0.01406	0	0.03548	0	0.12677	0
0.05655	0	0.00568	0	0.01408	0	0.03552	0	0.12695	0
0.05662	0	0.00568	0	0.01409	0	0.03557	0	0.12712	0
0.05669	0	0.00568	0	0.01411	0	0.03561	0	0.12729	0
0.05676	0	0.00568	0	0.01412	0	0.03565	0	0.12746	0
0.05683	0	0.00568	0	0.01414	0	0.0357	0	0.12763	0
0.0569	0	0.00568	0	0.01415	1	0.03574	0	0.1278	0
0.05697	0	0.00568	0	0.01417	0	0.03579	0	0.12797	0
0.05704	0	0.00569	0	0.01418	0	0.03583	0	0.12814	0
0.0571	0	0.00569	0	0.0142	0	0.03588	1	0.12831	0
0.05717	0	0.00569	0	0.01421	0	0.03592	0	0.12848	0
0.05724	0	0.00569	0	0.01423	0	0.03597	0	0.12865	1
0.05731	0	0.00569	0	0.01424	0	0.03601	0	0.12882	0
0.05738	0	0.00569	0	0.01426	0	0.03605	0	0.12899	0
0.05745	0	0.00569	0	0.01427	0	0.0361	0	0.12916	0
0.05752	0	0.0057	0	0.01428	0	0.03614	0	0.12933	0
0.05759	0	0.0057	0	0.0143	0	0.03619	0	0.1295	0
0.05766	0	0.0057	0	0.01431	0	0.03623	0	0.12967	0
0.05773	0	0.0057	0	0.01433	0	0.03628	0	0.12984	0
0.0578	0	0.0057	0	0.01434	0	0.03632	0	0.13001	0
0.05787	0	0.0057	0	0.01436	0	0.03637	1	0.13018	0
0.05794	0	0.0057	0	0.01437	0	0.03641	0	0.13035	0
0.05801	0	0.0057	0	0.01439	0	0.03645	0	0.13052	0
0.05808	0	0.00571	0	0.0144	0	0.0365	0	0.13069	0
0.05815	0	0.00571	0	0.01442	0	0.03654	0	0.13086	0
0.05822	0	0.00571	0	0.01443	0	0.03659	0	0.13103	0
0.05829	0	0.00571	0	0.01445	0	0.03663	0	0.1312	0
0.05836	0	0.00571	0	0.01446	0	0.03668	0	0.13137	0
0.05843	0	0.00571	0	0.01448	0	0.03672	0	0.13154	0
0.0585	0	0.00571	0	0.01449	0	0.03677	0	0.13172	0
0.05857	0	0.00571	0	0.01451	0	0.03681	0	0.13189	0
0.05864	0	0.00572	0	0.01452	0	0.03685	0	0.13206	0
0.05871	0	0.00572	0	0.01453	0	0.0369	0	0.13223	0
0.05878	0	0.00572	0	0.01455	1	0.03694	0	0.1324	0
0.05885	0	0.00572	0	0.01456	0	0.03699	0	0.13257	0
0.05892	0	0.00572	1	0.01458	0	0.03703	0	0.13274	0
0.05899	1	0.00572	0	0.01459	0	0.03708	0	0.13291	0
0.05906	0	0.00572	0	0.01461	0	0.03712	0	0.13308	0
0.05913	0	0.00572	0	0.01462	0	0.03717	0	0.13325	0
0.0592	0	0.00573	0	0.01464	0	0.03721	0	0.13342	0
0.05927	0	0.00573	0	0.01465	0	0.03725	0	0.13359	0
0.05934	0	0.00573	0	0.01467	0	0.0373	0	0.13376	0
0.05941	0	0.00573	0	0.01468	0	0.03734	0	0.13393	0
0.05948	0	0.00573	0	0.0147	0	0.03739	0	0.1341	0
0.05955	0	0.00573	0	0.01471	0	0.03743	0	0.13427	0
0.05962	0	0.00573	0	0.01473	0	0.03748	0	0.13444	0
0.05969	0	0.00574	0	0.01474	0	0.03752	0	0.13461	0
0.05976	0	0.00574	0	0.01476	0	0.03756	0	0.13478	0
0.05983	0	0.00574	0	0.01477	0	0.03761	0	0.13495	0
0.0599	0	0.00574	0	0.01478	0	0.03765	1	0.13512	0
0.05997	0	0.00574	0	0.0148	0	0.0377	0	0.13529	0
0.06004	0	0.00574	0	0.01481	0	0.03774	0	0.13546	0
0.06011	0	0.00574	0	0.01483	0	0.03779	0	0.13563	0
0.06018	0	0.00574	0	0.01484	0	0.03783	0	0.1358	0
0.06025	0	0.00575	0	0.01486	0	0.03788	0	0.13597	0
0.06032	0	0.00575	0	0.01487	0	0.03792	0	0.13614	0
0.06039	0	0.00575	0	0.01489	0	0.03796	0	0.13632	0
0.06046	0	0.00575	0	0.0149	0	0.03801	0	0.13649	0
0.06053	0	0.00575	0	0.01492	0	0.03805	0	0.13666	0
0.0606	0	0.00575	0	0.01493	0	0.0381	0	0.13683	0
0.06067	0	0.00575	0	0.01495	0	0.03814	0	0.137	0
0.06074	0	0.00575	0	0.01496	0	0.03819	0	0.13717	0
0.06081	0	0.00576	0	0.01498	0	0.03823	0	0.13734	0
0.06088	0	0.00576	0	0.01499	0	0.03828	0	0.13751	0
0.06095	0	0.00576	0	0.015	0	0.03832	0	0.13768	0
0.06102	0	0.00576	0	0.01502	0	0.03836	0	0.13785	0
0.06109	0	0.00576	0	0.01503	0	0.03841	0	0.13802	0
0.06116	0	0.00576	0	0.01505	0	0.03845	0	0.13819	0
0.06123	0	0.00576	0	0.01506	0	0.0385	0	0.13836	0
0.0613	0	0.00576	0	0.01508	0	0.03854	0	0.13853	0
0.06137	0	0.00577	0	0.01509	0	0.03859	0	0.1387	0
0.06144	1	0.00577	0	0.01511	0	0.03863	0	0.13887	0
0.06151	1	0.00577	1	0.01512	1	0.03868	0	0.13904	1
0		0		0		0.03872	1	0
0		0		0		0.03876	0	0
0		0		0		0.03881	0	0
0		0		0		0.03885	0	0
0		0		0		0.0389	0	0
0		0		0		0.03894	0	0
0		0		0		0.03899	0	0
0		0		0		0.03903	0	0
0		0		0		0.03908	0	0
0		0		0		0.03912	0	0
0		0		0		0.03916	1	0
0		0		0		0.03921	0	0
0		0		0		0.03925	0	0
0		0		0		0.0393	0	0
0		0		0		0.03934	0	0
0		0		0		0.03939	1	0
0		0		0		0		0
0		0		0		0		0
0		0		0		0		0
0		0		0		0		0
0		0		0		0		0
0		0		0		0		0
0		0		0		0		0
0		0		0		0		0
0		0		0		0		0
0		0		0		0		0
0		0		0		0		0
0		0		0		0		0
0		0		0		0		0
0		0		0		0		0
0		0		0		0		0
0		0		0		0		0
0		0		0		0		0
0		0		0		0		0
0		0		0		0		0
0		0		0		0		0
0		0		0		0		0
0		0		0		0		0
0		0		0		0		0
0		0		0		0		0
0		0		0		0		0
0		0		0		0		0
0		0		0		0		0
0		0		0		0		0
0		0		0		0		0
0		0		0		0		0
0		0		0		0		0
0		0		0		0		0
0		0		0		0		0
0		0		0		0		0
0		0		0		0		0
0		0		0		0		0
0		0		0		0		0
0		0		0		0		0
0		0		0		0		0
0		0		0		0		0
0		0		0		0		0
0		0		0		0		0
0		0		0		0		0
0		0		0		0		0
0		0		0		0		0
0		0		0		0		0
0		0		0		0		0
0		0		0		0		0
0		0		0		0		0
0		0		0		0		0
0		0		0		0		0
0		0		0		0		0
0		0		0		0		0
0		0		0		0		0
0		0		0		0		0
0		0		0		0		0
0		0		0		0		0
0		0		0		0		0
0		0		0		0		0
0		0		0		0		0
0		0		0		0		0
0		0		0		0		0
0		0		0		0		0
0		0		0		0		0
0		0		0		0		0
0		0		0		0		0
0		0		0		0		0
0		0		0		0		0
0		0		0		0		0
0		0		0		0		0
0		0		0		0		0
0		0		0		0		0
0		0		0		0		0
0		0		0		0		0
0		0		0		0		0
0		0		0		0		0
0		0		0		0		0
0		0		0		0		0
0		0		0		0		0
0		0		0		0		0
0		0		0		0		0
0		0		0		0		0
0		0		0		0		0
0		0		0		0		0
0		0		0		0		0
0		0		0		0		0
0		0		0		0		0
0		0		0		0		0
0		0		0		0		0
0		0		0		0		0
0		0		0		0		0
0		0		0		0		0
0		0		0		0		0
0		0		0		0		0
0		0		0		0		0
0		0		0		0		0
0		0		0		0		0
0		0		0		0		0
0		0		0		0		0
0		0		0		0		0
0		0		0		0		0
0		0		0		0		0
0		0		0		0		0
0		0		0		0		0
0		0		0		0		0
0		0		0		0		0
0		0		0		0		0
0		0		0		0		0
0		0		0		0		0
0		0		0		0		0
0		0		0		0		0
0		0		0		0		0
0		0		0		0		0
0		0		0		0		0
0		0		0		0		0
0		0		0		0		0
0		0		0		0		0
0		0		0		0		0
0		0		0		0		0
0		0		0		0		0
0		0		0		0		0
0		0		0		0		0
0		0		0		0		0
0		0		0		0		0
0		0		0		0		0
0		0		0		0		0
0		0		0		0		0
0		0		0		0		0
0		0		0		0		0
0		0		0		0		0
0		0		0		0		0
0		0		0		0		0
0		0		0		0		0
0		0		0		0		0
0		0		0		0		0
0		0		0		0		0
0		0		0		0		0
0		0		0		0		0
0		0		0		0		0
0		0		0		0		0
0		0		0		0		0
0		0		0		0		0
0		0		0		0		0
0		0		0		0		0
0		0		0		0		0
0		0		0		0		0
0		0		0		0		0
0		0		0		0		0
0		0		0		0		0
0		0		0		0		0
0		0		0		0		0
0		0		0		0		0
0		0		0		0		0
0		0		0		0		0
0		0		0		0		0
0		0		0		0		0
0		0		0		0		0
0		0		0		0		0
0		0		0		0		0
0		0		0		0		0
0		0		0		0		0
0		0		0		0		0
0		0		0		0		0
0		0		0		0		0
0		0		0		0		0
0		0		0		0		0
0		0		0		0		0
0		0		0		0		0
0		0		0		0		0
0		0		0		0		0
0		0		0		0		0
0		0		0		0		0
0		0		0		0		0
0		0		0		0		0
0		0		0		0		0
0		0		0		0		0
0		0		0		0		0
0		0		0		0		0
0		0		0		0		0
0		0		0		0		0
0		0		0		0		0
0		0		0		0		0

## Sheet: Figure2b
	1.4 M	1.5 M	1.6 M	1.8 M	2.0 M
5	122	185	139	168	170
5.01145	131	168	163	163	180
5.0229	121	185	188	207	154
5.03435	132	162	168	182	175
5.0458	113	156	173	166	146
5.05725	122	172	143	182	153
5.0687	122	181	169	166	165
5.08015	130	171	178	153	151
5.0916	130	185	172	163	193
5.10305	121	171	164	156	165
5.11449	121	155	160	171	180
5.12594	134	185	173	157	154
5.13739	122	166	150	160	171
5.14884	116	146	173	174	162
5.16029	106	178	154	149	167
5.17174	123	158	158	186	157
5.18319	130	174	145	169	145
5.19464	119	183	154	162	149
5.20609	117	162	191	137	158
5.21754	101	177	154	153	141
5.22899	142	161	143	158	128
5.24044	107	153	149	157	158
5.25189	120	176	141	172	143
5.26334	111	158	133	145	177
5.27479	113	162	154	170	145
5.28624	118	167	142	143	137
5.29769	115	170	140	174	142
5.30914	119	183	155	162	157
5.32059	121	178	141	173	132
5.33204	126	171	142	156	143
5.34348	106	171	126	143	153
5.35493	99	168	161	156	143
5.36638	134	161	148	145	124
5.37783	100	179	170	156	137
5.38928	105	173	165	153	121
5.40073	102	158	140	151	150
5.41218	124	182	160	157	134
5.42363	105	126	160	157	155
5.43508	109	150	168	134	154
5.44653	116	154	141	155	141
5.45798	118	153	152	165	144
5.46943	117	162	135	159	136
5.48088	113	149	120	141	156
5.49233	93	151	136	142	134
5.50378	113	141	154	144	128
5.51523	87	141	137	170	136
5.52668	118	152	152	150	128
5.53813	112	154	123	146	117
5.54958	113	177	132	162	144
5.56103	126	155	129	149	145
5.57247	105	150	144	167	139
5.58392	100	139	145	151	130
5.59537	88	145	150	134	131
5.60682	104	164	143	165	124
5.61827	116	165	123	145	138
5.62972	122	124	138	123	155
5.64117	118	130	147	147	137
5.65262	115	148	134	148	129
5.66407	111	146	135	159	143
5.67552	110	158	138	152	124
5.68697	112	146	147	126	138
5.69842	120	146	159	133	142
5.70987	90	134	126	135	132
5.72132	105	135	146	140	124
5.73277	93	156	136	137	114
5.74422	90	153	165	145	110
5.75567	92	136	149	132	133
5.76712	103	146	143	125	116
5.77857	84	162	141	152	124
5.79002	107	127	135	138	129
5.80146	108	128	131	122	132
5.81291	120	132	142	155	128
5.82436	116	163	127	129	111
5.83581	91	148	146	131	145
5.84726	77	144	145	145	136
5.85871	88	148	145	137	128
5.87016	98	147	124	148	116
5.88161	117	155	134	131	111
5.89306	95	120	130	115	120
5.90451	101	144	128	144	113
5.91596	103	140	152	131	140
5.92741	95	150	125	157	130
5.93886	70	125	139	127	139
5.95031	84	131	131	128	120
5.96176	90	144	128	137	139
5.97321	76	134	150	147	127
5.98466	98	150	138	146	134
5.99611	95	154	147	136	134
6.00756	91	163	154	129	130
6.01901	78	160	133	118	127
6.03045	93	162	154	141	129
6.0419	105	145	138	151	157
6.05335	111	145	143	192	147
6.0648	113	175	154	189	141
6.07625	114	187	178	175	149
6.0877	130	201	184	164	152
6.09915	159	208	206	160	166
6.1106	175	227	182	158	132
6.12205	210	241	189	166	129
6.1335	196	223	175	178	124
6.14495	166	248	165	150	144
6.1564	185	219	139	142	124
6.16785	154	173	147	132	103
6.1793	154	177	174	153	117
6.19075	133	192	152	155	125
6.2022	103	153	117	118	112
6.21365	119	135	145	120	113
6.2251	92	147	120	111	117
6.23655	99	153	113	142	107
6.248	104	127	144	129	114
6.25944	79	154	118	130	94
6.27089	97	146	124	117	124
6.28234	81	136	98	121	93
6.29379	99	124	123	129	126
6.30524	85	157	110	106	106
6.31669	104	127	121	145	120
6.32814	90	128	115	120	111
6.33959	89	142	118	129	113
6.35104	84	119	108	119	110
6.36249	94	132	124	127	98
6.37394	85	105	115	116	107
6.38539	73	123	137	142	107
6.39684	81	136	112	127	113
6.40829	67	137	112	123	97
6.41974	76	116	131	110	96
6.43119	88	128	127	123	102
6.44264	78	121	108	131	98
6.45409	84	150	107	108	108
6.46554	90	114	102	120	101
6.47699	96	124	109	106	123
6.48843	67	125	103	111	109
6.49988	67	138	107	114	135
6.51133	72	133	111	111	117
6.52278	85	139	94	135	106
6.53423	88	140	132	118	106
6.54568	94	114	103	111	95
6.55713	87	138	120	114	115
6.56858	68	116	122	115	96
6.58003	78	138	116	101	92
6.59148	83	114	149	122	117
6.60293	70	113	121	133	103
6.61438	77	133	107	126	102
6.62583	76	118	97	114	117
6.63728	71	116	118	128	100
6.64873	86	124	114	127	101
6.66018	83	117	111	122	89
6.67163	70	120	111	93	114
6.68308	86	114	109	86	84
6.69453	74	136	107	113	95
6.70598	75	111	114	121	108
6.71742	91	113	110	89	88
6.72887	73	112	94	119	116
6.74032	105	116	111	101	92
6.75177	70	137	120	116	95
6.76322	70	118	112	114	90
6.77467	74	122	113	91	125
6.78612	74	124	103	129	95
6.79757	78	108	113	112	95
6.80902	66	100	111	114	98
6.82047	74	109	107	100	110
6.83192	74	121	131	107	105
6.84337	69	121	102	110	104
6.85482	86	121	112	115	94
6.86627	95	99	102	125	93
6.87772	68	115	107	121	107
6.88917	92	134	100	113	107
6.90062	65	128	100	95	90
6.91207	70	131	112	108	103
6.92352	76	120	96	109	87
6.93497	78	124	97	129	90
6.94641	73	117	109	111	84
6.95786	75	110	89	100	113
6.96931	62	133	113	125	100
6.98076	59	134	118	132	92
6.99221	85	121	124	123	109
7.00366	77	122	88	106	94
7.01511	77	134	108	110	98
7.02656	66	123	88	97	89
7.03801	60	101	99	106	101
7.04946	78	130	105	102	101
7.06091	64	114	102	113	115
7.07236	72	124	107	112	102
7.08381	72	110	106	113	105
7.09526	81	119	86	119	108
7.10671	68	117	99	106	104
7.11816	79	101	104	105	95
7.12961	71	97	89	108	97
7.14106	75	129	108	114	85
7.15251	70	96	118	97	86
7.16396	55	110	95	102	98
7.1754	71	114	102	123	88
7.18685	68	108	107	98	82
7.1983	68	131	112	102	83
7.20975	70	111	96	117	97
7.2212	68	99	101	86	128
7.23265	77	120	118	118	89
7.2441	68	92	80	106	109
7.25555	73	126	96	100	127
7.267	75	122	97	103	94
7.27845	75	107	103	108	104
7.2899	63	101	103	116	120
7.30135	73	114	102	111	81
7.3128	63	106	115	126	72
7.32425	89	117	84	111	93
7.3357	69	116	89	125	95
7.34715	64	119	106	104	88
7.3586	74	118	97	88	91
7.37005	77	123	92	104	91
7.3815	74	102	103	114	90
7.39295	74	117	106	98	88
7.40439	79	125	111	132	84
7.41584	65	112	120	98	89
7.42729	66	126	99	107	95
7.43874	62	116	98	91	76
7.45019	66	119	93	111	86
7.46164	60	119	87	102	95
7.47309	68	104	105	119	102
7.48454	69	97	105	120	85
7.49599	64	123	92	85	99
7.50744	58	109	93	95	99
7.51889	63	112	97	95	89
7.53034	65	119	102	99	106
7.54179	82	108	116	84	111
7.55324	68	104	105	108	103
7.56469	65	116	99	116	96
7.57614	57	128	110	104	78
7.58759	77	121	116	109	86
7.59904	51	112	106	117	108
7.61049	79	122	116	90	108
7.62194	72	111	111	103	111
7.63338	59	124	88	117	110
7.64483	68	129	97	119	114
7.65628	69	130	101	124	107
7.66773	62	111	118	115	114
7.67918	76	146	111	106	143
7.69063	83	122	110	117	139
7.70208	87	117	143	109	124
7.71353	71	135	111	112	162
7.72498	79	133	112	143	164
7.73643	77	136	134	163	156
7.74788	93	142	116	133	168
7.75933	88	146	128	135	166
7.77078	87	164	131	144	182
7.78223	89	154	144	136	148
7.79368	93	159	122	121	138
7.80513	105	159	148	144	137
7.81658	100	156	157	147	120
7.82803	95	149	111	128	128
7.83948	74	142	133	117	115
7.85093	82	127	107	111	92
7.86237	64	115	102	104	123
7.87382	73	116	107	122	106
7.88527	68	137	101	126	125
7.89672	74	136	108	85	102
7.90817	59	119	71	112	86
7.91962	82	122	100	114	98
7.93107	71	113	86	87	100
7.94252	64	120	98	94	89
7.95397	71	146	97	117	106
7.96542	61	97	98	101	105
7.97687	77	112	99	103	100
7.98832	63	118	86	98	84
7.99977	65	119	84	99	101
8.01122	68	94	108	94	96
8.02267	54	114	101	93	79
8.03412	88	115	93	89	81
8.04557	62	81	93	116	69
8.05702	67	118	107	97	75
8.06847	50	129	106	84	83
8.07992	63	110	89	100	75
8.09136	75	104	80	95	86
8.10281	57	110	101	104	69
8.11426	55	105	100	99	79
8.12571	56	89	100	95	80
8.13716	45	116	81	87	70
8.14861	50	107	94	87	77
8.16006	57	104	81	78	88
8.17151	62	93	98	114	69
8.18296	49	94	90	82	85
8.19441	59	109	99	102	79
8.20586	70	105	86	92	73
8.21731	59	109	78	79	86
8.22876	60	106	85	58	84
8.24021	48	115	93	92	83
8.25166	50	98	87	82	58
8.26311	57	117	89	85	77
8.27456	55	102	84	79	76
8.28601	64	101	99	101	83
8.29746	56	119	83	92	83
8.30891	57	97	82	98	86
8.32035	67	86	93	82	70
8.3318	66	97	91	102	86
8.34325	56	102	98	100	87
8.3547	52	103	82	77	77
8.36615	64	110	70	92	72
8.3776	59	101	81	97	63
8.38905	68	119	92	87	77
8.4005	52	111	79	92	80
8.41195	62	113	99	76	80
8.4234	57	100	101	92	78
8.43485	61	117	83	106	90
8.4463	52	118	81	94	77
8.45775	68	81	100	81	73
8.4692	46	103	95	92	84
8.48065	65	98	75	94	72
8.4921	56	116	94	70	76
8.50355	47	103	85	85	80
8.515	59	93	79	79	58
8.52645	58	107	87	85	62
8.5379	52	104	99	82	65
8.54934	53	80	76	85	89
8.56079	55	101	90	106	96
8.57224	69	106	75	95	74
8.58369	56	93	89	100	60
8.59514	59	91	83	86	74
8.60659	48	104	89	79	61
8.61804	65	105	72	86	77
8.62949	52	89	80	70	89
8.64094	54	99	103	91	73
8.65239	59	112	74	89	77
8.66384	75	110	94	83	68
8.67529	52	96	75	107	70
8.68674	59	90	85	76	77
8.69819	54	109	75	86	80
8.70964	50	111	84	83	62
8.72109	45	85	63	83	76
8.73254	62	101	74	83	66
8.74399	61	87	81	83	67
8.75544	58	101	84	94	68
8.76689	56	107	70	79	73
8.77833	55	96	93	90	79
8.78978	58	97	103	89	74
8.80123	49	103	85	88	78
8.81268	57	112	88	85	71
8.82413	56	95	94	87	63
8.83558	67	105	72	65	82
8.84703	55	100	82	83	74
8.85848	94	100	72	92	71
8.86993	59	109	90	84	75
8.88138	48	110	70	88	84
8.89283	53	95	95	71	80
8.90428	56	102	70	94	78
8.91573	55	106	78	77	79
8.92718	58	95	82	80	64
8.93863	58	104	88	84	68
8.95008	54	112	63	74	83
8.96153	56	112	71	93	86
8.97298	65	84	85	77	50
8.98443	48	78	85	83	64
8.99588	47	111	88	76	75
9.00732	57	93	74	73	57
9.01877	61	96	70	70	78
9.03022	54	99	61	78	70
9.04167	50	100	77	85	74
9.05312	47	83	80	90	64
9.06457	56	93	68	74	78
9.07602	56	119	82	78	67
9.08747	56	119	70	73	81
9.09892	39	106	72	73	74
9.11037	55	83	67	78	75
9.12182	58	90	84	58	73
9.13327	49	89	67	90	87
9.14472	57	89	83	92	82
9.15617	48	102	64	84	51
9.16762	54	84	97	74	61
9.17907	52	103	67	88	57
9.19052	49	97	72	78	69
9.20197	46	105	81	79	67
9.21342	53	111	62	78	54
9.22487	61	96	68	69	63
9.23631	56	100	69	74	67
9.24776	51	101	74	70	71
9.25921	43	93	78	78	73
9.27066	53	98	86	74	68
9.28211	55	101	79	81	78
9.29356	64	97	100	67	78
9.30501	54	91	70	89	60
9.31646	44	94	78	82	68
9.32791	59	84	63	70	72
9.33936	56	107	67	74	53
9.35081	55	89	81	76	61
9.36226	53	82	69	94	63
9.37371	49	102	79	85	66
9.38516	57	96	73	101	81
9.39661	66	93	72	99	84
9.40806	56	94	76	64	55
9.41951	45	99	80	75	65
9.43096	60	83	93	71	54
9.44241	53	91	81	68	63
9.45386	53	88	75	76	57
9.4653	52	96	79	75	60
9.47675	53	81	68	97	68
9.4882	52	107	80	74	55
9.49965	52	102	72	69	69
9.5111	40	97	80	81	51
9.52255	59	108	63	72	49
9.534	54	109	81	79	50
9.54545	55	83	67	74	68
9.5569	50	87	66	77	62
9.56835	46	91	68	73	70
9.5798	46	100	87	77	66
9.59125	55	85	69	75	62
9.6027	49	73	85	67	70
9.61415	47	100	67	69	62
9.6256	57	97	73	62	55
9.63705	51	90	79	61	64
9.6485	45	99	77	79	52
9.65995	49	96	61	58	64
9.6714	53	92	90	68	68
9.68285	50	106	79	72	71
9.69429	47	98	91	62	74
9.70574	49	75	70	74	69
9.71719	62	82	72	80	59
9.72864	52	84	67	77	73
9.74009	48	84	75	70	64
9.75154	53	90	67	64	77
9.76299	53	95	84	79	69
9.77444	50	88	83	67	63
9.78589	49	81	69	69	57
9.79734	49	92	63	71	50
9.80879	60	93	79	72	62
9.82024	62	107	76	63	62
9.83169	54	92	76	80	58
9.84314	40	100	70	74	52
9.85459	46	90	69	69	59
9.86604	44	97	80	93	45
9.87749	48	89	80	79	56
9.88894	56	100	79	77	57
9.90039	69	86	95	70	43
9.91184	51	115	83	63	57
9.92328	54	86	67	64	58
9.93473	55	97	63	64	57
9.94618	62	79	74	77	59
9.95763	60	94	84	68	70
9.96908	44	93	94	77	63
9.98053	49	90	67	63	59
9.99198	53	85	73	87	64
10.0034	45	75	58	52	63
10.0149	47	103	80	80	71
10.0263	49	91	67	63	57
10.0378	45	76	63	67	52
10.0492	51	100	74	70	56
10.0607	56	85	71	52	65
10.0721	56	78	88	86	58
10.0836	52	109	65	61	55
10.095	56	88	78	67	46
10.1065	38	88	63	75	47
10.1179	51	84	76	64	62
10.1294	51	90	82	66	70
10.1408	62	80	68	74	54
10.1523	52	83	74	71	56
10.1637	50	106	68	83	65
10.1752	48	79	75	74	56
10.1866	53	89	83	77	68
10.1981	49	76	88	77	59
10.2095	50	78	69	76	60
10.221	58	92	63	65	60
10.2324	63	83	82	50	63
10.2439	49	96	80	65	48
10.2553	60	103	73	66	61
10.2668	47	97	87	42	63
10.2782	49	89	61	67	52
10.2897	57	92	80	63	52
10.3011	58	77	78	72	52
10.3126	55	84	83	63	64
10.324	52	80	56	73	70
10.3355	60	103	72	68	60
10.3469	49	73	85	59	55
10.3584	61	81	69	65	55
10.3698	44	79	70	67	56
10.3813	45	104	54	58	63
10.3927	59	102	77	70	72
10.4042	44	98	91	62	55
10.4156	53	80	76	52	57
10.4271	63	98	80	61	61
10.4385	42	96	70	75	57
10.45	60	84	67	61	61
10.4614	55	99	50	73	74
10.4729	52	84	69	68	58
10.4843	53	85	72	65	73
10.4958	53	93	60	64	60
10.5072	44	96	80	71	67
10.5187	66	94	77	61	63
10.5301	58	90	66	76	60
10.5416	56	94	80	69	72
10.553	59	81	63	69	47
10.5645	52	110	64	80	66
10.5759	51	76	67	68	67
10.5874	56	83	66	68	76
10.5988	65	98	83	61	61
10.6103	48	99	56	56	40
10.6217	50	92	82	63	53
10.6332	53	76	97	65	54
10.6446	51	84	79	58	50
10.6561	55	90	76	62	49
10.6675	47	91	74	59	63
10.679	44	76	80	58	52
10.6904	50	103	81	55	69
10.7019	56	100	81	89	65
10.7133	52	89	80	74	45
10.7247	51	93	67	78	51
10.7362	33	88	74	49	60
10.7476	51	80	68	63	76
10.7591	52	96	79	61	66
10.7705	54	97	75	73	52
10.782	50	84	75	71	65
10.7934	59	79	65	50	58
10.8049	67	76	88	78	58
10.8163	52	116	70	48	77
10.8278	51	95	73	60	64
10.8392	62	102	67	76	68
10.8507	55	85	67	70	72
10.8621	52	112	81	73	48
10.8736	50	95	57	72	59
10.885	46	88	71	44	55
10.8965	42	109	90	67	61
10.9079	51	91	82	63	60
10.9194	46	90	63	68	67
10.9308	57	82	70	70	64
10.9423	50	95	66	61	62
10.9537	57	103	68	76	57
10.9652	60	97	74	65	55
10.9766	56	91	76	73	72
10.9881	63	91	76	64	60
10.9995	58	86	80	70	71
11.011	63	97	83	64	56
11.0224	69	78	89	57	59
11.0339	84	106	80	69	50
11.0453	52	97	65	66	55
11.0568	58	93	79	77	78
11.0682	71	92	82	70	78
11.0797	66	100	59	62	64
11.0911	75	86	81	66	59
11.1026	59	82	81	46	71
11.114	69	78	91	65	60
11.1255	63	95	72	73	74
11.1369	52	104	84	57	63
11.1484	75	105	87	68	69
11.1598	89	90	102	76	53
11.1713	85	114	102	78	78
11.1827	85	80	88	72	75
11.1942	66	101	89	49	67
11.2056	103	109	102	61	59
11.2171	119	88	94	72	65
11.2285	141	85	82	63	60
11.24	97	91	69	56	47
11.2514	124	100	88	72	60
11.2629	106	118	92	68	71
11.2743	105	100	97	59	83
11.2858	85	83	63	69	66
11.2972	108	92	67	63	62
11.3087	96	81	68	76	54
11.3201	89	96	73	72	71
11.3316	89	87	84	71	70
11.343	70	87	85	88	72
11.3545	52	83	84	63	70
11.3659	70	86	96	81	65
11.3774	64	103	79	70	60
11.3888	71	72	78	69	77
11.4003	55	91	87	67	69
11.4117	61	85	73	80	68
11.4232	64	90	78	65	75
11.4346	65	90	75	91	70
11.4461	50	99	79	72	79
11.4575	53	100	103	75	98
11.469	51	95	105	106	103
11.4804	73	92	89	85	101
11.4919	87	84	98	97	106
11.5033	62	116	107	133	86
11.5148	68	109	116	125	114
11.5262	76	91	116	130	116
11.5377	80	106	137	140	133
11.5491	77	107	143	152	132
11.5606	89	90	150	156	139
11.572	97	105	138	159	152
11.5835	98	96	147	205	189
11.5949	94	109	143	202	170
11.6064	115	155	164	175	167
11.6178	104	126	178	210	222
11.6293	117	151	178	259	244
11.6407	124	134	185	262	214
11.6522	100	147	178	271	234
11.6636	129	155	228	225	233
11.6751	135	173	213	263	201
11.6865	130	171	215	231	210
11.698	131	160	232	258	181
11.7094	152	195	199	259	192
11.7209	135	199	213	209	192
11.7323	129	212	207	265	195
11.7438	113	184	201	214	200
11.7552	130	184	179	247	202
11.7667	136	196	216	283	200
11.7781	125	197	235	276	250
11.7896	146	201	246	278	249
11.801	128	235	212	265	221
11.8125	150	254	213	245	199
11.8239	162	244	170	255	159
11.8354	149	192	207	219	139
11.8468	141	199	150	177	149
11.8582	145	159	145	149	105
11.8697	132	156	124	117	121
11.8811	130	149	120	117	102
11.8926	117	126	115	89	88
11.904	108	106	123	81	94
11.9155	109	117	111	114	101
11.9269	85	122	91	107	104
11.9384	95	126	136	130	124
11.9498	104	109	124	131	116
11.9613	98	123	120	142	102
11.9727	123	124	125	172	161
11.9842	103	135	148	205	198
11.9956	134	167	168	270	247
12.0071	147	164	163	377	352
12.0185	185	199	219	447	408
12.03	201	218	249	594	578
12.0414	201	233	306	749	681
12.0529	267	274	390	823	826
12.0643	313	308	440	910	812
12.0758	413	368	539	875	810
12.0872	495	435	564	886	683
12.0987	546	500	707	765	651
12.1101	686	549	705	691	665
12.1216	798	621	716	597	567
12.133	833	632	687	561	489
12.1445	848	662	691	509	522
12.1559	817	578	630	535	498
12.1674	710	627	628	416	475
12.1788	758	601	597	462	431
12.1903	680	539	544	395	374
12.2017	639	494	517	358	352
12.2132	598	495	507	302	314
12.2246	506	407	433	263	262
12.2361	447	406	412	218	227
12.2475	432	360	360	182	214
12.259	340	320	320	154	154
12.2704	351	285	244	149	150
12.2819	302	235	232	107	124
12.2933	257	203	218	104	132
12.3048	212	202	155	107	125
12.3162	202	181	135	89	109
12.3277	160	146	129	96	89
12.3391	147	142	163	93	92
12.3506	119	135	143	90	95
12.362	125	150	136	106	81
12.3735	125	137	118	87	89
12.3849	123	117	119	93	95
12.3964	131	130	145	93	110
12.4078	130	151	129	89	109
12.4193	111	151	165	100	85
12.4307	139	130	146	100	94
12.4422	154	138	184	100	88
12.4536	125	141	160	108	99
12.4651	125	134	197	94	92
12.4765	168	133	181	119	92
12.488	179	157	217	95	105
12.4994	163	172	205	144	134
12.5109	170	207	259	132	153
12.5223	199	193	261	135	160
12.5338	191	251	309	156	134
12.5452	234	257	335	169	187
12.5567	259	264	341	177	168
12.5681	263	304	405	184	189
12.5796	322	340	490	209	229
12.591	362	365	504	250	299
12.6025	389	391	620	236	314
12.6139	473	479	694	263	358
12.6254	552	542	811	318	465
12.6368	641	631	867	395	538
12.6483	788	696	1013	365	592
12.6597	798	836	1130	432	589
12.6712	939	858	1193	403	577
12.6826	1138	985	1311	388	468
12.6941	1253	1048	1257	371	378
12.7055	1323	1133	1195	309	351
12.717	1535	1166	1201	279	319
12.7284	1475	1141	1128	246	295
12.7399	1463	1098	1054	233	266
12.7513	1335	905	953	212	236
12.7628	1308	865	866	198	221
12.7742	1155	728	742	144	208
12.7857	947	712	653	168	197
12.7971	910	546	543	149	186
12.8086	819	511	465	142	186
12.82	673	381	388	142	172
12.8315	578	349	329	133	195
12.8429	498	283	282	128	176
12.8544	425	243	254	144	162
12.8658	392	242	243	128	183
12.8773	310	229	200	158	189
12.8887	301	198	216	146	189
12.9002	282	174	236	164	225
12.9116	222	186	227	166	223
12.9231	227	172	223	170	225
12.9345	238	169	202	173	245
12.946	220	181	196	195	266
12.9574	214	176	229	222	282
12.9689	222	155	242	250	304
12.9803	201	148	236	235	371
12.9918	232	174	239	240	333
13.0032	222	171	260	270	355
13.0146	231	181	243	288	359
13.0261	223	178	274	287	398
13.0375	236	203	291	332	429
13.049	241	204	293	339	418
13.0604	254	208	314	314	454
13.0719	246	178	287	339	414
13.0833	247	162	307	329	383
13.0948	287	188	292	311	334
13.1062	282	199	285	274	357
13.1177	243	199	247	266	301
13.1291	243	193	267	203	254
13.1406	276	178	237	233	290
13.152	237	196	237	190	291
13.1635	240	174	205	194	263
13.1749	237	166	199	167	273
13.1864	251	206	199	165	262
13.1978	248	178	206	186	259
13.2093	281	171	215	162	280
13.2207	274	179	233	186	288
13.2322	274	175	205	162	293
13.2436	268	162	231	196	309
13.2551	264	204	218	207	307
13.2665	287	184	236	215	292
13.278	253	191	243	212	308
13.2894	277	200	256	227	324
13.3009	276	245	250	247	386
13.3123	299	223	252	226	384
13.3238	313	250	240	236	432
13.3352	366	243	280	293	428
13.3467	391	225	302	296	529
13.3581	374	285	348	355	551
13.3696	396	288	340	380	663
13.381	429	287	398	373	734
13.3925	471	346	394	431	870
13.4039	484	380	505	497	918
13.4154	611	429	539	531	1020
13.4268	648	438	572	561	1039
13.4383	805	493	584	574	1012
13.4497	943	482	608	506	902
13.4612	1034	527	520	461	736
13.4726	1164	534	504	402	685
13.4841	1229	518	439	377	624
13.4955	1187	481	418	344	580
13.507	1020	469	423	392	650
13.5184	893	396	449	356	686
13.5299	711	409	412	394	694
13.5413	701	387	447	415	741
13.5528	686	371	446	402	721
13.5642	766	413	400	398	694
13.5757	781	449	450	404	736
13.5871	780	378	456	461	750
13.5986	810	438	441	401	766
13.61	828	424	466	452	741
13.6215	755	445	478	440	800
13.6329	761	445	452	446	859
13.6444	837	416	521	493	855
13.6558	807	468	536	489	885
13.6673	896	487	635	576	989
13.6787	840	560	660	516	1010
13.6902	919	512	671	601	1091
13.7016	966	568	753	691	1192
13.7131	998	586	765	739	1221
13.7245	1081	643	795	763	1337
13.736	1173	680	903	846	1552
13.7474	1194	717	998	965	1727
13.7589	1283	797	1134	1083	1814
13.7703	1361	806	1161	1221	2203
13.7818	1484	923	1426	1392	2416
13.7932	1568	1066	1553	1663	2816
13.8047	1724	1146	1710	1931	3265
13.8161	1871	1292	2074	2319	3940
13.8276	2116	1492	2532	2541	4757
13.839	2355	1763	2965	3170	5732
13.8505	2763	2075	3488	3902	7141
13.8619	3300	2528	4216	4666	8877
13.8734	3640	3006	5282	5929	11146
13.8848	4313	3606	6550	7221	14032
13.8963	5373	4347	8108	9171	17810
13.9077	6420	5595	10132	11748	23194
13.9192	8080	7091	12620	14865	30030
13.9306	10086	9100	16208	19127	39235
13.9421	12881	11433	20760	24654	52311
13.9535	16494	15141	26487	32140	68432
13.965	21348	20125	34542	42142	90376
13.9764	28568	27385	43991	54782	117739
13.9879	37671	36731	56170	69587	147261
13.9993	49424	46605	69541	83867	171144
14.0108	65997	55167	82571	93233	180967
14.0222	87672	64053	93215	94435	172194
14.0337	114305	72446	96356	84829	146397
14.0451	144977	78607	89692	68702	113630
14.0566	174902	79760	74644	51565	83448
14.068	197003	75272	57404	36374	53480
14.0795	196882	65573	41820	21798	30532
14.0909	170811	52737	27405	12103	16666
14.1024	134308	39259	15692	6799	9877
14.1138	100699	27496	8698	4167	6615
14.1253	67956	17346	5548	2974	4863
14.1367	38254	10407	3757	2241	3942
14.1481	19882	6062	2821	1977	3353
14.1596	11286	3771	2418	1719	2910
14.171	7658	2837	1968	1511	2673
14.1825	5930	2190	1700	1452	2349
14.1939	4869	1833	1431	1202	2053
14.2054	4097	1597	1313	1157	1869
14.2168	3550	1448	1260	993	1784
14.2283	3189	1263	1125	920	1618
14.2397	2780	1085	1173	927	1551
14.2512	2526	973	947	832	1505
14.2626	2265	1012	908	773	1261
14.2741	2059	945	878	698	1289
14.2855	1921	828	878	677	1198
14.297	1797	822	818	644	1174
14.3084	1662	770	759	652	1162
14.3199	1573	667	728	594	1026
14.3313	1476	633	642	534	996
14.3428	1368	605	612	578	987
14.3542	1381	622	628	512	949
14.3657	1284	620	613	513	947
14.3771	1227	602	559	513	843
14.3886	1151	573	577	482	853
14.4	1118	597	509	482	809
14.4115	1147	504	514	460	805
14.4229	1019	478	533	404	785
14.4344	1023	462	478	479	770
14.4458	948	475	484	403	785
14.4573	956	456	453	449	740
14.4687	873	434	454	392	664
14.4802	839	431	447	395	694
14.4916	812	455	429	354	691
14.5031	835	430	439	369	666
14.5145	769	396	416	336	611
14.526	810	351	387	312	646
14.5374	776	382	413	320	610
14.5489	786	341	394	318	548
14.5603	697	340	409	308	547
14.5718	691	344	376	301	506
14.5832	635	327	327	289	498
14.5947	615	306	373	295	511
14.6061	612	310	303	267	517
14.6176	575	299	324	302	446
14.629	579	316	341	256	431
14.6405	554	265	286	252	432
14.6519	568	301	313	268	418
14.6634	566	256	276	239	411
14.6748	515	259	258	237	409
14.6863	471	264	279	227	418
14.6977	450	254	274	235	379
14.7092	453	277	233	225	368
14.7206	425	229	259	206	376
14.7321	444	211	236	194	345
14.7435	423	221	248	200	312
14.755	416	222	223	195	328
14.7664	396	198	221	188	277
14.7779	395	220	220	181	307
14.7893	390	208	195	191	252
14.8008	384	207	184	170	286
14.8122	361	197	194	153	274
14.8237	356	187	179	155	276
14.8351	348	184	177	159	258
14.8466	324	167	185	138	243
14.858	316	177	180	139	210
14.8695	327	195	177	130	230
14.8809	286	159	185	139	268
14.8924	285	158	157	132	219
14.9038	262	169	155	146	215
14.9153	280	124	151	126	214
14.9267	254	176	163	131	208
14.9382	278	153	150	154	184
14.9496	238	159	140	130	177
14.9611	246	138	149	117	176
14.9725	215	148	163	129	170
14.984	237	144	161	149	211
14.9954	230	130	119	128	167
15.0069	203	127	143	113	177
15.0183	195	134	139	121	177
15.0298	223	132	125	100	174
15.0412	176	123	123	106	163
15.0527	166	129	141	111	147
15.0641	162	126	145	108	132
15.0756	191	130	132	120	150
15.087	155	131	144	106	148
15.0985	153	112	126	96	128
15.1099	177	135	129	103	129
15.1214	164	107	151	107	142
15.1328	184	110	129	110	133
15.1443	170	123	122	108	144
15.1557	179	123	122	99	161
15.1672	174	114	128	102	127
15.1786	156	123	122	98	131
15.1901	170	110	124	104	121
15.2015	183	122	130	116	144
15.213	164	113	144	116	139
15.2244	172	113	138	97	150
15.2359	165	108	131	126	135
15.2473	169	122	135	111	174
15.2588	177	122	149	126	175
15.2702	179	124	161	129	182
15.2817	181	118	137	109	169
15.2931	186	117	172	112	175
15.3045	180	130	153	116	190
15.316	197	133	171	139	198
15.3274	180	122	204	132	212
15.3389	190	144	165	147	223
15.3503	201	144	196	127	256
15.3618	182	146	196	155	245
15.3732	233	143	203	162	244
15.3847	233	153	238	181	327
15.3961	227	165	255	179	288
15.4076	234	151	260	184	330
15.419	263	208	288	210	350
15.4305	245	212	288	229	390
15.4419	289	206	296	235	405
15.4534	273	189	293	211	440
15.4648	324	258	330	243	458
15.4763	331	234	343	261	474
15.4877	350	231	353	251	528
15.4992	365	253	391	288	576
15.5106	403	284	389	323	634
15.5221	408	289	405	373	698
15.5335	449	292	482	376	741
15.545	462	337	501	419	824
15.5564	494	329	509	419	827
15.5679	494	338	528	449	887
15.5793	502	357	583	441	985
15.5908	572	405	642	481	985
15.6022	628	407	624	490	991
15.6137	676	429	630	506	933
15.6251	716	472	660	502	911
15.6366	759	484	638	461	913
15.648	748	456	608	453	833
15.6595	718	468	564	411	674
15.6709	748	450	566	409	639
15.6824	811	434	486	320	577
15.6938	746	409	388	294	459
15.7053	672	381	391	258	431
15.7167	628	322	311	214	350
15.7282	570	286	281	208	328
15.7396	537	267	263	182	285
15.7511	456	244	254	183	280
15.7625	413	204	207	178	256
15.774	362	192	212	169	217
15.7854	369	165	176	128	215
15.7969	302	150	166	121	211
15.8083	254	140	183	116	174
15.8198	231	130	128	112	148
15.8312	229	139	147	110	147
15.8427	219	152	140	102	128
15.8541	195	126	128	104	134
15.8656	166	119	133	104	137
15.877	150	120	142	100	131
15.8885	181	100	127	97	118
15.8999	170	115	121	83	104
15.9114	155	90	119	96	110
15.9228	142	110	120	93	105
15.9343	139	93	102	79	97
15.9457	133	81	96	88	99
15.9572	126	96	93	66	90
15.9686	132	94	108	82	114
15.9801	122	86	88	102	114
15.9915	135	98	97	89	78
16.003	127	78	94	81	92
16.0144	108	94	104	90	105
16.0259	116	84	107	63	93
16.0373	118	87	103	79	100
16.0488	108	96	88	60	100
16.0602	108	92	81	86	76
16.0717	109	91	105	79	85
16.0831	104	69	95	78	92
16.0946	101	83	78	78	85
16.106	88	82	92	84	97
16.1175	102	80	100	83	86
16.1289	94	102	91	100	82
16.1404	105	94	91	66	80
16.1518	80	95	84	91	100
16.1633	105	100	90	78	81
16.1747	85	86	91	64	78
16.1862	90	67	82	69	94
16.1976	92	77	89	97	86
16.2091	85	81	103	77	58
16.2205	91	64	89	77	68
16.232	108	74	96	83	67
16.2434	101	102	99	78	59
16.2549	86	96	85	67	85
16.2663	112	79	91	74	71
16.2778	89	86	86	81	76
16.2892	101	88	88	95	91
16.3007	113	77	75	82	87
16.3121	90	76	78	71	76
16.3236	96	74	81	77	70
16.335	98	78	79	75	90
16.3465	78	90	88	59	73
16.3579	88	88	87	86	82
16.3694	87	96	84	95	81
16.3808	100	70	89	90	83
16.3923	99	76	97	74	78
16.4037	73	82	90	92	66
16.4152	84	68	77	91	67
16.4266	85	74	81	65	76
16.438	105	105	86	83	77
16.4495	90	73	83	71	70
16.4609	86	88	107	73	82
16.4724	86	92	72	84	77
16.4838	79	82	82	76	86
16.4953	102	75	87	72	75
16.5067	87	73	102	88	96
16.5182	87	83	93	86	83
16.5296	90	84	89	78	91
16.5411	84	81	73	74	82
16.5525	102	78	108	100	99
16.564	84	91	100	78	104
16.5754	94	92	92	91	76
16.5869	90	84	84	85	82
16.5983	93	94	76	80	68
16.6098	86	80	90	77	85
16.6212	83	70	104	73	80
16.6327	81	74	77	77	83
16.6441	76	93	85	53	65
16.6556	92	82	94	79	83
16.667	81	85	84	90	72
16.6785	83	69	87	87	69
16.6899	104	73	85	85	71
16.7014	89	100	83	74	72
16.7128	94	62	76	76	73
16.7243	75	81	98	71	70
16.7357	81	68	80	66	57
16.7472	73	84	93	79	63
16.7586	88	81	78	67	80
16.7701	95	90	84	74	71
16.7815	78	82	83	68	62
16.793	83	87	84	81	90
16.8044	91	83	79	91	63
16.8159	108	73	97	74	60
16.8273	105	70	84	89	63
16.8388	103	92	85	79	57
16.8502	111	85	89	76	66
16.8617	98	70	84	76	80
16.8731	102	79	75	68	59
16.8846	118	90	87	80	72
16.896	106	82	103	87	75
16.9075	69	85	95	58	59
16.9189	93	73	80	79	64
16.9304	87	79	84	71	87
16.9418	85	70	100	72	68
16.9533	104	89	95	74	59
16.9647	93	68	76	78	74
16.9762	92	85	90	89	67
16.9876	71	80	89	77	68
16.9991	79	75	102	105	72
17.0105	81	74	90	77	72
17.022	87	78	70	84	60
17.0334	96	75	87	81	98
17.0449	67	88	95	72	68
17.0563	93	65	89	73	70
17.0678	85	82	92	75	68
17.0792	87	95	85	64	78
17.0907	101	88	90	81	63
17.1021	81	73	80	87	66
17.1136	89	105	103	100	69
17.125	81	77	86	81	74
17.1365	92	82	105	66	62
17.1479	89	83	109	74	71
17.1594	83	89	88	89	80
17.1708	87	71	105	86	73
17.1823	87	86	96	88	72
17.1937	91	85	94	100	69
17.2052	89	86	99	101	71
17.2166	90	100	84	80	77
17.2281	79	76	89	110	77
17.2395	90	81	100	73	93
17.251	95	73	74	72	81
17.2624	82	81	99	96	90
17.2739	96	83	78	104	85
17.2853	84	88	96	105	84
17.2968	95	83	96	93	72
17.3082	90	67	88	100	89
17.3197	96	88	86	100	103
17.3311	87	102	98	86	80
17.3426	99	90	90	104	97
17.354	88	102	110	92	88
17.3655	91	89	103	113	95
17.3769	96	96	91	95	88
17.3884	98	86	101	104	86
17.3998	111	91	87	95	82
17.4113	116	97	106	100	101
17.4227	98	93	94	118	104
17.4342	109	81	98	103	94
17.4456	95	99	106	104	92
17.4571	97	104	100	99	82
17.4685	100	76	118	97	79
17.48	103	89	94	82	81
17.4914	107	98	94	96	91
17.5029	113	88	136	98	94
17.5143	120	94	108	97	94
17.5258	92	91	112	97	89
17.5372	80	82	94	108	83
17.5487	113	87	113	96	77
17.5601	112	101	114	93	93
17.5715	117	102	96	97	94
17.583	109	109	111	115	107
17.5944	103	107	115	86	80
17.6059	108	82	101	90	81
17.6173	116	116	120	86	103
17.6288	109	94	114	98	84
17.6402	112	102	94	88	86
17.6517	97	106	120	125	108
17.6631	95	82	109	94	85
17.6746	96	108	124	108	92
17.686	121	94	102	110	104
17.6975	120	113	124	115	118
17.7089	118	97	119	125	108
17.7204	120	108	120	122	109
17.7318	113	93	107	119	85
17.7433	119	94	111	135	96
17.7547	124	107	128	99	113
17.7662	127	106	127	119	79
17.7776	114	80	126	130	113
17.7891	125	108	111	110	112
17.8005	114	122	127	118	138
17.812	119	117	111	141	125
17.8234	137	113	120	138	108
17.8349	120	114	138	118	137
17.8463	128	111	129	143	142
17.8578	140	120	129	145	115
17.8692	137	123	166	158	154
17.8807	136	126	153	157	140
17.8921	141	140	158	171	136
17.9036	132	146	130	177	148
17.915	160	120	174	205	183
17.9265	164	148	165	214	220
17.9379	180	124	171	221	213
17.9494	190	169	191	267	252
17.9608	179	155	201	284	299
17.9723	203	202	251	335	387
17.9837	243	230	242	421	459
17.9952	270	275	254	532	649
18.0066	260	262	295	687	762
18.0181	320	318	343	922	1050
18.0295	386	372	406	1273	1470
18.041	404	417	485	1679	1960
18.0524	495	472	535	2144	2582
18.0639	568	496	657	2747	3236
18.0753	677	574	849	3486	3783
18.0868	803	718	1057	3932	4348
18.0982	1083	837	1355	4224	4318
18.1097	1320	1070	1606	4151	4276
18.1211	1623	1200	1958	4190	4054
18.1326	1974	1401	2172	3964	3689
18.144	2266	1611	2450	3497	3277
18.1555	2491	1818	2638	3109	2934
18.1669	2815	2036	2818	2834	2569
18.1784	2909	2091	2826	2512	2282
18.1898	3018	2078	2719	2191	1941
18.2013	3010	2175	2538	1989	1862
18.2127	2894	2071	2323	1904	1802
18.2242	2653	1925	2266	1847	1681
18.2356	2508	1820	1950	1858	1727
18.2471	2323	1618	1809	1752	1613
18.2585	2210	1587	1776	1703	1550
18.27	1884	1401	1718	1601	1470
18.2814	1815	1355	1577	1480	1374
18.2929	1753	1278	1541	1395	1298
18.3043	1597	1234	1662	1275	1081
18.3158	1590	1105	1539	1063	990
18.3272	1484	1113	1508	933	809
18.3387	1395	1062	1474	794	668
18.3501	1360	1050	1313	721	563
18.3616	1220	966	1230	587	470
18.373	1121	851	1117	453	411
18.3845	974	737	1056	396	342
18.3959	896	692	880	343	320
18.4074	810	613	827	301	278
18.4188	648	518	624	284	211
18.4303	571	477	574	224	208
18.4417	506	389	477	209	193
18.4532	423	306	405	208	158
18.4646	343	284	323	185	149
18.4761	303	259	258	169	142
18.4875	311	266	229	161	139
18.499	242	211	247	149	138
18.5104	238	214	210	141	142
18.5219	189	163	215	134	142
18.5333	200	160	177	158	147
18.5448	161	160	170	124	124
18.5562	185	151	158	116	124
18.5677	149	152	147	137	130
18.5791	145	156	150	132	107
18.5906	137	148	152	123	118
18.602	135	131	149	130	104
18.6135	157	115	127	131	126
18.6249	139	121	139	133	114
18.6364	136	122	141	118	130
18.6478	153	113	138	119	136
18.6593	134	102	145	116	115
18.6707	140	128	130	131	108
18.6822	135	101	135	110	118
18.6936	130	121	115	117	112
18.7051	124	106	121	109	120
18.7165	138	113	136	113	120
18.7279	126	117	126	124	99
18.7394	129	118	152	120	117
18.7508	139	112	125	111	84
18.7623	119	118	121	100	113
18.7737	130	94	134	129	118
18.7852	113	140	133	125	115
18.7966	122	110	126	103	93
18.8081	145	115	116	136	99
18.8195	136	105	120	108	93
18.831	136	114	110	107	114
18.8424	124	106	120	134	89
18.8539	133	102	141	112	89
18.8653	131	101	122	126	92
18.8768	142	128	108	106	82
18.8882	115	102	123	122	97
18.8997	110	124	127	108	98
18.9111	128	113	132	107	99
18.9226	117	114	121	99	98
18.934	126	101	127	118	104
18.9455	125	109	129	91	100
18.9569	125	129	140	124	80
18.9684	110	116	137	87	89
18.9798	125	116	120	123	91
18.9913	123	118	128	99	107
19.0027	134	104	134	103	121
19.0142	109	96	134	106	94
19.0256	131	114	117	102	93
19.0371	116	101	118	106	113
19.0485	109	109	130	135	102
19.06	112	132	127	108	119
19.0714	118	119	120	110	102
19.0829	107	102	149	112	117
19.0943	124	111	120	102	95
19.1058	114	112	126	118	99
19.1172	129	116	140	98	99
19.1287	138	123	133	96	100
19.1401	112	111	128	99	93
19.1516	114	92	126	97	101
19.163	130	87	117	114	99
19.1745	112	93	124	103	100
19.1859	107	103	109	112	104
19.1974	110	107	123	98	104
19.2088	117	109	110	107	83
19.2203	117	109	124	94	101
19.2317	111	105	126	103	80
19.2432	120	108	140	115	81
19.2546	116	99	128	114	105
19.2661	136	121	118	114	98
19.2775	120	127	119	105	105
19.289	137	117	112	85	100
19.3004	121	98	133	98	123
19.3119	134	102	127	94	115
19.3233	114	110	127	138	94
19.3348	147	112	124	96	80
19.3462	136	118	112	95	90
19.3577	136	112	135	98	99
19.3691	112	110	127	97	90
19.3806	145	119	134	105	118
19.392	121	103	134	98	110
19.4035	116	115	130	106	90
19.4149	129	101	134	93	107
19.4264	123	123	157	108	96
19.4378	110	110	146	88	100
19.4493	115	117	137	124	106
19.4607	123	102	105	107	90
19.4722	137	115	137	98	111
19.4836	133	124	131	105	90
19.4951	133	124	152	107	82
19.5065	134	109	127	101	112
19.518	120	112	127	116	117
19.5294	123	107	127	137	89
19.5409	111	101	123	96	97
19.5523	102	106	127	103	98
19.5638	120	115	113	110	98
19.5752	131	95	158	119	101
19.5867	139	115	133	95	118
19.5981	144	113	122	115	128
19.6096	136	121	137	109	106
19.621	120	115	153	124	132
19.6325	121	137	132	117	114
19.6439	112	128	132	119	150
19.6554	127	139	134	129	128
19.6668	123	123	153	147	152
19.6783	169	131	156	167	144
19.6897	138	123	170	148	156
19.7012	125	140	168	149	193
19.7126	106	127	196	193	175
19.7241	136	161	207	194	265
19.7355	133	164	213	242	255
19.747	172	172	226	283	309
19.7584	148	215	258	292	387
19.7699	176	234	263	357	427
19.7813	202	247	319	434	493
19.7928	211	283	394	522	588
19.8042	203	314	413	581	674
19.8157	233	342	478	727	739
19.8271	263	411	556	765	819
19.8386	273	515	646	831	840
19.85	285	525	705	886	842
19.8614	375	574	702	819	775
19.8729	387	580	802	750	650
19.8843	431	600	745	631	537
19.8958	468	606	654	584	440
19.9072	502	530	613	526	400
19.9187	494	511	482	418	299
19.9301	410	403	488	308	241
19.9416	349	353	343	238	174
19.953	360	324	294	184	149
19.9645	284	310	218	162	140
19.9759	245	219	213	160	142
19.9874	214	201	187	143	122
19.9988	186	196	185	131	124
20.0103	147	165	174	131	135
20.0217	143	126	151	129	136
20.0332	162	111	146	156	130
20.0446	128	128	180	117	130
20.0561	140	138	159	108	150
20.0675	130	138	166	137	114
20.079	146	135	143	131	126
20.0904	140	149	158	138	139
20.1019	112	109	148	139	108
20.1133	133	141	158	123	107
20.1248	126	106	143	130	133
20.1362	163	133	188	131	113
20.1477	135	127	157	118	121
20.1591	136	123	145	141	118
20.1706	137	127	155	133	158
20.182	162	130	159	134	120
20.1935	147	127	177	154	122
20.2049	140	112	173	161	138
20.2164	158	134	158	141	133
20.2278	147	123	177	158	157
20.2393	146	125	157	149	146
20.2507	145	130	139	128	137
20.2622	152	143	155	138	129
20.2736	146	134	171	132	132
20.2851	143	120	159	143	124
20.2965	144	123	157	123	123
20.308	153	130	154	132	125
20.3194	154	108	157	129	117
20.3309	117	135	135	112	128
20.3423	131	122	155	132	118
20.3538	143	145	150	140	111
20.3652	133	129	153	105	137
20.3767	120	122	150	138	121
20.3881	132	128	144	154	130
20.3996	143	140	133	139	130
20.411	140	133	145	116	119
20.4225	174	114	159	143	126
20.4339	136	114	147	119	117
20.4454	150	128	148	118	122
20.4568	116	124	146	133	117
20.4683	142	116	140	133	112
20.4797	135	135	174	128	109
20.4912	144	143	184	122	110
20.5026	156	147	160	111	116
20.5141	140	116	149	143	128
20.5255	140	137	157	131	111
20.537	153	128	146	123	115
20.5484	132	113	154	121	109
20.5599	148	133	137	114	115
20.5713	139	119	153	122	105
20.5828	145	112	159	117	119
20.5942	150	128	152	129	116
20.6057	148	137	176	131	123
20.6171	151	158	149	130	135
20.6286	137	137	130	134	138
20.64	161	136	154	123	111
20.6515	137	112	151	125	121
20.6629	155	129	163	138	142
20.6744	121	120	135	140	131
20.6858	157	127	156	111	132
20.6973	131	132	136	119	127
20.7087	134	110	154	113	138
20.7202	144	154	160	143	113
20.7316	145	128	166	134	98
20.7431	149	112	163	124	120
20.7545	132	112	141	113	116
20.766	173	124	160	150	105
20.7774	129	132	142	128	106
20.7889	141	120	145	109	118
20.8003	149	135	145	140	123
20.8118	157	126	156	154	123
20.8232	151	127	145	132	116
20.8347	161	132	156	128	127
20.8461	149	107	140	115	131
20.8576	157	130	155	129	115
20.869	150	123	146	128	130
20.8805	162	155	157	138	109
20.8919	168	141	157	117	143
20.9034	142	123	161	138	114
20.9148	171	138	156	128	119
20.9263	149	150	143	147	108
20.9377	149	147	154	119	114
20.9492	135	134	157	145	97
20.9606	157	144	132	118	109
20.9721	155	146	141	137	123
20.9835	162	126	154	126	106
20.995	150	133	159	119	117
21.0064	142	135	141	114	113
21.0178	151	139	159	154	136
21.0293	139	129	169	134	123
21.0407	167	166	124	128	138
21.0522	147	133	145	104	121
21.0636	143	133	158	115	117
21.0751	135	126	168	146	148
21.0865	158	132	144	146	127
21.098	161	132	170	129	132
21.1094	168	133	165	142	116
21.1209	145	153	177	137	155
21.1323	151	140	166	146	128
21.1438	158	135	186	130	127
21.1552	145	138	174	132	154
21.1667	167	161	186	143	131
21.1781	159	152	151	138	162
21.1896	172	137	174	151	161
21.201	126	146	175	155	153
21.2125	155	176	198	146	140
21.2239	173	186	166	156	161
21.2354	168	191	163	140	165
21.2468	157	169	171	151	126
21.2583	190	165	193	150	165
21.2697	180	174	188	153	158
21.2812	170	175	179	169	160
21.2926	171	182	179	142	140
21.3041	170	190	170	158	138
21.3155	184	197	182	157	158
21.327	183	168	146	171	153
21.3384	171	184	183	156	159
21.3499	161	193	193	166	189
21.3613	168	181	179	180	145
21.3728	175	180	168	157	137
21.3842	183	189	183	145	131
21.3957	166	155	184	168	141
21.4071	179	161	167	166	144
21.4186	176	160	156	149	127
21.43	175	159	126	161	151
21.4415	190	160	174	144	162
21.4529	190	163	193	140	135
21.4644	152	163	185	130	128
21.4758	171	180	171	156	169
21.4873	164	154	160	148	126
21.4987	174	145	146	139	127
21.5102	170	162	172	148	126
21.5216	164	142	184	124	133
21.5331	174	149	178	142	133
21.5445	182	154	151	144	158
21.556	176	160	170	157	135
21.5674	171	138	167	131	140
21.5789	157	132	177	141	143
21.5903	157	156	182	153	124
21.6018	156	152	208	155	146
21.6132	160	140	179	150	121
21.6247	154	153	170	147	142
21.6361	169	160	175	141	127
21.6476	147	145	165	149	141
21.659	170	141	169	124	131
21.6705	149	151	159	140	158
21.6819	163	155	153	148	128
21.6934	153	150	184	162	141
21.7048	144	156	184	147	155
21.7163	156	143	180	176	134
21.7277	171	178	167	138	163
21.7392	187	164	191	142	147
21.7506	167	137	167	169	154
21.7621	168	165	167	156	142
21.7735	159	170	155	152	135
21.785	138	159	183	143	140
21.7964	170	134	193	151	142
21.8079	185	155	166	158	143
21.8193	154	164	188	145	137
21.8308	153	144	162	168	132
21.8422	146	160	177	149	123
21.8537	168	151	170	158	171
21.8651	160	185	191	152	142
21.8766	156	160	171	159	153
21.888	175	171	167	168	161
21.8995	200	166	183	147	122
21.9109	155	174	171	134	132
21.9224	184	194	215	146	168
21.9338	161	168	179	133	168
21.9453	179	170	170	156	126
21.9567	173	198	192	133	145
21.9682	210	195	181	162	151
21.9796	171	180	209	182	150
21.9911	190	173	195	170	177
22.0025	192	176	190	158	182
22.014	200	188	180	166	162
22.0254	183	175	174	185	158
22.0369	174	201	196	187	160
22.0483	190	178	214	184	174
22.0598	186	183	190	189	195
22.0712	195	165	223	206	203
22.0827	179	168	231	201	206
22.0941	176	230	231	188	229
22.1056	182	214	250	216	237
22.117	187	197	224	215	189
22.1285	191	226	249	224	207
22.1399	199	206	244	209	254
22.1513	176	215	236	198	225
22.1628	182	225	255	228	222
22.1742	179	188	276	200	221
22.1857	203	217	238	204	178
22.1971	162	227	247	212	177
22.2086	201	205	269	188	206
22.22	200	198	230	191	185
22.2315	223	184	239	206	197
22.2429	199	204	226	178	178
22.2544	193	180	212	201	173
22.2658	213	192	212	160	186
22.2773	204	166	204	179	150
22.2887	221	200	208	177	178
22.3002	184	186	219	165	140
22.3116	191	154	203	154	148
22.3231	198	192	228	165	184
22.3345	179	160	184	156	158
22.346	199	168	209	164	151
22.3574	191	154	203	179	149
22.3689	191	158	196	172	168
22.3803	169	165	193	162	151
22.3918	175	168	212	169	152
22.4032	199	165	199	176	168
22.4147	164	159	213	148	158
22.4261	189	164	178	146	143
22.4376	202	177	206	174	156
22.449	194	168	175	158	150
22.4605	198	188	198	195	143
22.4719	208	171	183	163	158
22.4834	196	178	193	156	149
22.4948	207	196	207	162	144
22.5063	192	167	204	172	137
22.5177	215	170	182	188	149
22.5292	206	171	192	152	142
22.5406	183	191	180	175	145
22.5521	225	182	217	155	148
22.5635	190	165	161	143	142
22.575	212	160	216	177	148
22.5864	201	165	168	165	147
22.5979	194	162	173	176	146
22.6093	197	167	207	178	135
22.6208	155	171	194	182	163
22.6322	176	173	196	173	150
22.6437	216	164	176	173	163
22.6551	212	163	186	152	172
22.6666	178	174	174	174	162
22.678	202	182	171	163	136
22.6895	172	174	182	173	148
22.7009	167	176	178	164	160
22.7124	206	174	192	163	143
22.7238	170	161	171	180	152
22.7353	191	167	194	141	169
22.7467	212	174	196	150	154
22.7582	185	176	206	154	153
22.7696	180	171	200	151	150
22.7811	189	165	188	189	179
22.7925	202	137	215	158	130
22.804	175	160	202	153	149
22.8154	178	168	200	174	165
22.8269	193	186	204	169	148
22.8383	177	176	185	167	153
22.8498	184	168	199	150	169
22.8612	164	188	212	139	153
22.8727	177	170	184	180	159
22.8841	196	173	199	160	157
22.8956	197	170	187	176	154
22.907	182	191	210	159	142
22.9185	194	152	177	173	134
22.9299	181	178	192	160	150
22.9414	173	164	206	151	150
22.9528	166	143	208	147	141
22.9643	224	157	170	172	142
22.9757	205	186	180	160	145
22.9872	186	194	201	172	165
22.9986	175	165	192	178	157
23.0101	210	168	184	175	167
23.0215	186	159	211	170	162
23.033	188	179	177	168	154
23.0444	171	159	205	162	155
23.0559	179	174	196	159	159
23.0673	182	169	163	160	173
23.0788	159	169	191	196	180
23.0902	194	190	204	181	161
23.1017	180	169	194	149	158
23.1131	200	170	194	175	155
23.1246	183	167	205	166	151
23.136	189	163	191	165	153
23.1475	182	176	191	180	190
23.1589	199	201	204	181	176
23.1704	209	182	226	164	175
23.1818	161	143	172	172	176
23.1933	186	182	228	168	150
23.2047	178	166	212	172	154
23.2162	169	161	201	174	164
23.2276	187	165	193	172	177
23.2391	188	189	187	186	183
23.2505	205	148	218	179	156
23.262	170	173	192	161	167
23.2734	210	188	248	157	158
23.2848	194	166	199	142	156
23.2963	189	169	211	176	170
23.3077	203	176	190	166	175
23.3192	193	170	215	179	157
23.3306	200	185	202	181	179
23.3421	185	195	202	194	189
23.3535	174	164	199	176	172
23.365	196	179	210	189	175
23.3764	184	195	217	182	195
23.3879	179	180	228	169	180
23.3993	171	167	193	161	152
23.4108	208	170	209	177	160
23.4222	196	170	199	183	170
23.4337	196	182	225	204	146
23.4451	192	188	221	176	172
23.4566	178	172	212	194	188
23.468	197	170	229	171	190
23.4795	182	190	229	204	192
23.4909	211	182	219	180	189
23.5024	197	209	212	159	167
23.5138	175	180	231	206	177
23.5253	152	172	202	195	192
23.5367	200	186	230	196	162
23.5482	175	171	197	194	180
23.5596	181	172	214	184	216
23.5711	183	175	247	187	178
23.5825	197	188	240	184	174
23.594	205	186	236	213	180
23.6054	192	205	220	206	162
23.6169	178	168	231	168	206
23.6283	158	190	232	202	183
23.6398	199	189	232	179	186
23.6512	188	196	232	189	173
23.6627	210	185	226	192	162
23.6741	214	173	240	172	188
23.6856	191	178	237	196	204
23.697	190	180	231	206	162
23.7085	178	189	208	218	172
23.7199	203	203	217	197	187
23.7314	184	159	205	180	166
23.7428	190	179	233	172	174
23.7543	173	193	229	192	193
23.7657	191	171	188	167	175
23.7772	234	178	208	155	176
23.7886	212	158	239	182	180
23.8001	212	188	232	204	167
23.8115	215	187	180	174	181
23.823	210	207	235	205	188
23.8344	174	205	221	170	160
23.8459	205	201	188	182	179
23.8573	210	157	222	173	158
23.8688	205	177	203	162	178
23.8802	190	184	208	208	198
23.8917	185	161	234	186	194
23.9031	211	195	216	162	186
23.9146	207	197	198	202	176
23.926	192	192	252	160	182
23.9375	175	199	204	169	193
23.9489	200	171	221	192	199
23.9604	195	186	219	202	185
23.9718	191	209	237	202	174
23.9833	218	207	227	169	191
23.9947	177	152	235	188	194
24.0062	220	194	218	187	183
24.0176	191	198	210	228	190
24.0291	216	183	206	184	177
24.0405	199	201	244	201	186
24.052	184	190	190	180	205
24.0634	233	190	205	189	182
24.0749	188	186	201	218	216
24.0863	184	183	244	224	188
24.0978	231	189	223	209	209
24.1092	210	197	219	253	204
24.1207	220	189	214	236	215
24.1321	201	199	229	252	244
24.1436	209	222	262	265	274
24.155	201	211	289	294	270
24.1665	197	219	276	276	267
24.1779	185	231	289	314	313
24.1894	238	267	288	362	346
24.2008	232	249	308	371	347
24.2123	234	239	291	415	381
24.2237	256	282	338	423	478
24.2352	256	312	355	520	531
24.2466	289	340	408	584	580
24.2581	272	373	470	634	706
24.2695	332	437	494	778	754
24.281	325	499	568	891	883
24.2924	374	520	596	1055	970
24.3039	405	540	679	1168	1082
24.3153	483	644	751	1272	1278
24.3268	478	759	830	1501	1435
24.3382	564	810	976	1702	1573
24.3497	601	893	1029	1796	1588
24.3611	676	985	1129	1955	1673
24.3726	768	1114	1269	2061	1625
24.384	783	1086	1445	1886	1504
24.3955	856	1143	1393	1786	1277
24.4069	932	1160	1368	1504	1116
24.4184	1038	1187	1255	1327	957
24.4298	1067	1094	1185	1146	833
24.4412	1007	1014	1032	983	685
24.4527	911	902	932	831	587
24.4641	844	726	806	604	461
24.4756	786	671	707	485	406
24.487	695	545	609	398	293
24.4985	586	527	460	325	258
24.5099	561	389	412	292	219
24.5214	447	359	358	243	241
24.5328	385	293	314	200	205
24.5443	332	235	286	246	241
24.5557	307	225	248	218	220
24.5672	271	218	257	229	196
24.5786	246	203	251	209	194
24.5901	228	209	232	174	208
24.6015	251	205	247	194	199
24.613	210	202	228	232	213
24.6244	204	178	241	202	190
24.6359	231	176	274	190	174
24.6473	198	191	221	191	187
24.6588	212	217	230	209	182
24.6702	225	187	240	185	201
24.6817	237	171	224	181	180
24.6931	212	179	233	190	166
24.7046	215	194	208	221	178
24.716	221	194	208	188	190
24.7275	219	175	244	203	201
24.7389	213	193	210	170	189
24.7504	222	203	249	195	205
24.7618	218	202	256	210	197
24.7733	213	201	233	212	181
24.7847	207	197	216	182	191
24.7962	186	193	208	191	170
24.8076	232	187	211	201	203
24.8191	219	198	220	187	206
24.8305	203	191	227	206	183
24.842	197	165	237	223	187
24.8534	186	207	233	199	169
24.8649	221	170	225	186	189
24.8763	202	214	235	182	176
24.8878	202	198	248	201	198
24.8992	216	187	199	176	181
24.9107	232	167	219	194	149
24.9221	173	221	218	207	179
24.9336	220	187	225	207	203
24.945	213	189	241	219	178
24.9565	188	170	221	179	201
24.9679	217	213	237	187	175
24.9794	207	176	212	197	171
24.9908	204	194	230	166	206
25.0023	187	178	217	177	201
25.0137	216	173	233	202	193
25.0252	220	214	225	203	156
25.0366	212	204	242	191	183
25.0481	196	178	222	207	176
25.0595	213	180	202	198	203
25.071	220	199	242	212	192
25.0824	216	205	217	192	194
25.0939	215	206	230	177	203
25.1053	233	189	230	172	209
25.1168	197	207	213	176	182
25.1282	228	197	236	196	186
25.1397	225	197	238	208	188
25.1511	177	187	220	181	185
25.1626	206	165	227	213	216
25.174	208	211	230	192	214
25.1855	207	178	206	193	188
25.1969	212	207	240	203	181
25.2084	181	191	225	197	215
25.2198	200	204	222	199	170
25.2313	213	198	210	200	209
25.2427	215	178	235	188	194
25.2542	178	190	219	197	213
25.2656	215	207	213	193	233
25.2771	233	191	233	205	233
25.2885	223	192	249	209	228
25.3	220	225	232	182	224
25.3114	232	216	242	168	236
25.3229	248	214	252	194	235
25.3343	223	188	230	233	285
25.3458	200	211	251	209	219
25.3572	226	199	259	219	314
25.3687	209	211	235	220	339
25.3801	270	249	270	211	360
25.3916	257	267	265	264	366
25.403	292	235	335	302	392
25.4145	238	252	308	290	461
25.4259	271	234	315	270	457
25.4374	307	268	347	305	454
25.4488	367	290	340	288	399
25.4603	362	274	345	283	406
25.4717	437	291	324	273	343
25.4832	457	299	321	239	297
25.4946	444	284	277	210	223
25.5061	439	278	272	224	212
25.5175	414	257	298	223	239
25.529	360	220	266	214	244
25.5404	333	242	231	222	214
25.5519	281	244	250	175	215
25.5633	257	223	255	205	203
25.5747	243	221	240	219	203
25.5862	246	219	231	175	226
25.5976	225	213	250	192	181
25.6091	290	195	243	204	224
25.6205	253	225	248	177	206
25.632	244	201	235	221	203
25.6434	214	209	225	209	205
25.6549	230	200	242	212	218
25.6663	248	217	255	195	231
25.6778	228	196	250	208	209
25.6892	234	228	247	196	190
25.7007	250	198	232	187	173
25.7121	220	214	237	194	234
25.7236	201	211	236	214	194
25.735	240	192	231	169	208
25.7465	189	196	243	208	196
25.7579	230	183	232	196	223
25.7694	217	213	236	225	221
25.7808	245	203	214	202	223
25.7923	209	166	245	193	209
25.8037	241	211	233	202	213
25.8152	226	199	251	188	234
25.8266	226	207	236	219	224
25.8381	238	218	253	213	219
25.8495	246	211	242	217	238
25.861	248	214	234	202	215
25.8724	238	230	262	211	217
25.8839	220	229	241	226	251
25.8953	239	229	233	203	224
25.9068	247	230	229	230	266
25.9182	228	230	243	195	235
25.9297	238	251	262	233	255
25.9411	250	242	267	218	257
25.9526	253	290	236	215	229
25.964	233	239	281	223	235
25.9755	246	264	245	184	274
25.9869	248	213	274	218	292
25.9984	225	227	265	224	277
26.0098	251	212	285	242	241
26.0213	256	213	253	228	292
26.0327	219	233	276	238	261
26.0442	260	232	279	236	275
26.0556	271	211	277	257	301
26.0671	252	233	298	212	326
26.0785	233	242	295	246	299
26.09	279	201	269	234	300
26.1014	262	205	274	227	332
26.1129	269	236	262	244	329
26.1243	273	257	315	257	321
26.1358	259	244	338	270	348
26.1472	260	214	333	248	364
26.1587	286	233	287	283	328
26.1701	285	225	291	258	358
26.1816	256	214	314	288	370
26.193	240	260	327	288	373
26.2045	289	265	315	304	357
26.2159	300	255	329	306	373
26.2274	288	254	333	286	399
26.2388	284	294	316	317	370
26.2503	279	275	330	300	351
26.2617	302	318	355	292	386
26.2732	274	292	302	315	378
26.2846	272	272	308	295	372
26.2961	305	268	349	316	356
26.3075	305	306	343	313	370
26.319	303	265	304	279	317
26.3304	281	269	303	275	326
26.3419	264	278	285	274	313
26.3533	273	262	282	238	314
26.3648	302	256	291	274	329
26.3762	274	232	276	252	301
26.3877	259	242	282	259	293
26.3991	288	245	269	253	286
26.4106	260	197	260	251	263
26.422	284	252	265	234	297
26.4335	262	221	277	254	308
26.4449	275	215	274	235	260
26.4564	265	221	306	242	244
26.4678	286	239	292	222	268
26.4793	257	246	289	228	287
26.4907	278	243	270	228	277
26.5022	278	251	280	239	263
26.5136	279	255	255	213	289
26.5251	281	212	277	239	282
26.5365	262	218	263	261	285
26.548	266	241	258	239	279
26.5594	280	252	266	220	306
26.5709	292	223	277	259	291
26.5823	296	230	267	195	290
26.5938	253	224	277	234	294
26.6052	285	245	283	249	289
26.6167	262	251	298	228	328
26.6281	297	229	272	249	294
26.6396	283	236	309	252	287
26.651	240	238	267	217	286
26.6625	295	231	278	277	341
26.6739	282	251	279	241	319
26.6854	270	230	278	250	281
26.6968	322	257	291	254	307
26.7082	305	238	292	239	317
26.7197	280	242	294	260	302
26.7311	297	232	287	228	352
26.7426	273	245	295	254	320
26.754	333	245	313	229	313
26.7655	287	263	299	238	337
26.7769	281	257	272	232	332
26.7884	321	243	333	225	329
26.7998	285	234	297	257	330
26.8113	299	267	298	262	332
26.8227	304	272	279	217	356
26.8342	301	261	308	250	360
26.8456	330	267	289	256	388
26.8571	363	258	301	310	389
26.8685	338	268	347	295	439
26.88	345	274	348	280	450
26.8914	348	288	348	295	448
26.9029	350	268	347	304	497
26.9143	331	296	362	332	548
26.9258	368	313	377	321	570
26.9372	408	333	400	365	631
26.9487	444	365	428	378	679
26.9601	458	373	432	403	716
26.9716	449	385	474	430	830
26.983	501	385	455	460	794
26.9945	514	382	493	457	804
27.0059	597	394	484	470	767
27.0174	623	423	526	428	739
27.0288	636	459	495	356	686
27.0403	730	388	504	395	582
27.0517	731	428	484	338	530
27.0632	770	414	453	314	513
27.0746	715	384	413	295	507
27.0861	758	382	413	321	484
27.0975	602	332	396	306	445
27.109	569	380	355	297	490
27.1204	521	351	366	326	428
27.1319	477	329	357	295	477
27.1433	451	302	376	302	471
27.1548	443	286	324	361	550
27.1662	455	326	421	363	510
27.1777	470	317	375	315	558
27.1891	458	323	381	322	520
27.2006	456	308	393	327	559
27.212	495	318	390	345	496
27.2235	474	349	400	315	541
27.2349	482	338	357	332	585
27.2464	455	325	411	341	507
27.2578	521	337	388	326	522
27.2693	498	320	357	304	526
27.2807	534	325	369	327	504
27.2922	471	312	400	301	488
27.3036	522	305	371	342	509
27.3151	466	328	357	294	542
27.3265	472	327	333	309	525
27.338	472	307	351	281	502
27.3494	496	336	392	308	514
27.3609	486	336	396	334	525
27.3723	493	359	406	349	513
27.3838	494	327	392	331	544
27.3952	501	326	381	339	511
27.4067	500	327	403	291	567
27.4181	472	336	390	352	534
27.4296	508	337	395	314	565
27.441	505	333	394	374	563
27.4525	497	360	384	320	596
27.4639	510	320	412	349	582
27.4754	513	340	444	384	653
27.4868	573	363	434	356	596
27.4983	514	373	411	356	591
27.5097	532	390	436	333	628
27.5212	512	369	426	360	625
27.5326	536	378	446	350	628
27.5441	573	372	454	377	592
27.5555	573	357	446	334	613
27.567	577	377	432	391	703
27.5784	531	386	463	378	681
27.5899	615	383	497	359	648
27.6013	619	382	441	391	674
27.6128	659	369	487	371	648
27.6242	641	408	553	413	686
27.6357	604	425	473	391	675
27.6471	606	389	485	418	754
27.6586	657	432	515	383	734
27.67	616	439	513	419	737
27.6815	603	416	549	415	754
27.6929	637	410	523	409	766
27.7044	629	445	520	455	819
27.7158	732	394	537	472	809
27.7273	666	476	542	404	830
27.7387	740	456	506	432	832
27.7502	686	467	582	465	901
27.7616	732	480	608	446	859
27.7731	752	456	558	456	877
27.7845	785	499	600	524	875
27.796	786	514	567	497	928
27.8074	794	507	623	559	979
27.8189	805	543	661	514	1042
27.8303	820	513	654	522	1030
27.8418	840	556	688	570	1026
27.8532	915	486	676	574	1146
27.8646	922	542	736	587	1226
27.8761	941	602	775	577	1245
[truncated: 1,932 more rows]

## Sheet: Figure2c
	1		0.9		0.8		0.7		0.6		0.5		0.4		0.3
-1.32092	0.42051	-1.35074	0.02551	-1.3567	0.33871	-1.3567	0.4001	-1.3567	0.4001	-1.3567	0.65658	-1.3567	0.47712	-1.3567	0.81381
-1.27014	0.39854	-1.34179	0.37926	-1.35372	0.56944	-1.33881	0.11422	-1.35372	0.18249	-1.35372	0.52347	-1.35372	0.74591	-1.35372	0.96619
-1.26715	0.07041	-1.26715	0.61636	-1.35074	0.43669	-1.31495	0.67717	-1.35074	0.30103	-1.35074	0.04043	-1.35074	0.47712	-1.35074	1.03401
-1.22825	0.30103	-1.25818	0.18622	-1.34776	0.27346	-1.31196	0.23857	-1.34776	0.02757	-1.34776	0.73445	-1.34776	0.46099	-1.34776	0.7709
-1.20429	0.30103	-1.24322	0.1255	-1.33285	0.01873	-1.30898	0.29399	-1.34478	0.08065	-1.34478	0.08065	-1.33881	0.18103	-1.34478	0.66114
-1.20129	0.0808	-1.24023	0.20963	-1.32092	0.35764	-1.30599	0.16862	-1.34179	0.52219	-1.32688	0.15548	-1.33583	0.06115	-1.34179	0.53262
-1.18031	0.31461	-1.22526	0.47712	-1.28508	0.09808	-1.30301	0.30103	-1.33881	0.30103	-1.3239	0.23751	-1.32688	0.30103	-1.33881	0.30103
-1.17731	0.25822	-1.15931	0.24077	-1.26117	0.50274	-1.27612	0.47712	-1.33583	0.12229	-1.31196	0.06246	-1.3239	0.35102	-1.33583	0.09692
-1.17431	0.19178	-1.1473	0.0569	-1.25818	0.36819	-1.27313	0.23868	-1.32688	0.15548	-1.30898	0.11554	-1.31196	0.06246	-1.33285	0.31381
-1.1503	0.47712	-1.1443	0.46271	-1.22226	0.38955	-1.24023	0.20963	-1.30301	0.07933	-1.30599	0.13241	-1.30599	0.26482	-1.32688	0.41974
-1.1473	0.0569	-1.13529	0.30103	-1.21328	0.29311	-1.23125	0.30661	-1.30002	0.47712	-1.30301	0.15865	-1.30301	0.38036	-1.3239	0.60206
-1.12026	0.15279	-1.12627	0.04208	-1.1953	0.66544	-1.21328	0.00792	-1.29703	0.02683	-1.29703	0.02683	-1.30002	0.71031	-1.32092	0.40851
-1.08117	0.06482	-1.12327	0.30103	-1.1923	0.35279	-1.21028	0.30103	-1.26416	0.29238	-1.29405	0.30103	-1.29703	0.31673	-1.31793	0.32659
-1.06914	0.15353	-1.07516	0.25969	-1.16831	0.32025	-1.20729	0.18696	-1.25519	0.13314	-1.29106	0.30103	-1.27313	0.23844	-1.31495	0.60206
-1.03902	0.22479	-1.07215	0.35626	-1.1533	0.16642	-1.20129	0.0808	-1.2492	0.04276	-1.27911	0.25675	-1.27014	0.32258	-1.31196	0.67915
-1.033	0.11863	-1.06312	0.30103	-1.10524	0.30103	-1.16831	0.19796	-1.24621	0.43575	-1.25519	0.37891	-1.25818	0.36819	-1.30898	0.36862
-1.02999	0.06556	-1.06011	0.00571	-1.06914	0.30103	-1.15931	0.57705	-1.24322	0.07918	-1.2522	0.51307	-1.22526	0.09663	-1.30599	0.60206
-1.0119	0.0481	-1.0571	0.24224	-1.06011	0.29532	-1.13829	0.2073	-1.23424	0.33766	-1.2492	0.27405	-1.21627	0.09032	-1.30301	0.66611
-1.00889	0.46923	-1.04204	0.47712	-1.0571	0.05879	-1.12928	0.01101	-1.22825	0.04354	-1.24621	0.3163	-1.21328	0.30103	-1.30002	0.7519
-0.99682	0.30103	-1.02094	0.14849	-1.05107	0.27217	-1.12627	0.25895	-1.22526	0.2044	-1.24322	0.34735	-1.21028	0.33671	-1.29703	0.04253
-0.98777	0.43295	-0.99381	0.30103	-1.04806	0.21803	-1.12327	0.22095	-1.22226	0.23728	-1.24023	0.20963	-1.20729	0.18696	-1.29405	0.34778
-0.98476	0.17244	-0.98174	0.28794	-1.04505	0.4297	-1.12026	0.14824	-1.21927	0.3585	-1.21927	0.09824	-1.1983	0.30103	-1.29106	0.46906
-0.98174	0.18919	-0.97268	0.4538	-1.04204	0.30103	-1.10223	0.60206	-1.1983	0.30103	-1.21627	0.60206	-1.1893	0.1695	-1.28807	0.52483
-0.96665	0.30103	-0.96967	0.42275	-1.02697	0.28855	-1.06914	0.1475	-1.1953	0.02536	-1.20429	0.16715	-1.1863	0.11642	-1.28508	0.5028
-0.96061	0.04884	-0.95759	0.30103	-0.99984	0.13682	-1.04806	0.083	-1.18031	0.01027	-1.20129	0.44047	-1.17131	0.29794	-1.2821	0.30983
-0.94853	1.4382	-0.95457	0.05732	-0.99682	0.13272	-1.04505	0.54222	-1.17731	0.35762	-1.1983	0.33767	-1.16231	0.59488	-1.27014	0.35807
-0.94551	1.1312	-0.95155	0.88512	-0.99079	0.03554	-1.04204	0.02316	-1.1443	0.02463	-1.1953	0.02536	-1.1503	0.2195	-1.26715	0.35976
-0.94249	0.8451	-0.94853	1.15982	-0.97268	0.41393	-1.03902	0.07624	-1.14129	0.12317	-1.1863	0.18461	-1.1443	0.02463	-1.26416	0.47712
-0.93947	0.47712	-0.94551	1.16955	-0.96967	0.09295	-1.02396	0.26042	-1.11125	0.01022	-1.12327	0.41175	-1.14129	0.35395	-1.26117	0.57644
-0.9304	0.1201	-0.94249	0.60206	-0.95155	0.90191	-1.00889	0.00789	-1.09621	0.27184	-1.12026	0.14824	-1.13829	0.13079	-1.25818	0.47712
-0.92738	0.10623	-0.93947	0.44274	-0.94853	0.86436	-0.98174	0.30103	-1.06613	0.15921	-1.11726	0.15804	-1.13529	0.11716	-1.25519	0.60085
-0.92436	0.59627	-0.93645	0.22626	-0.94551	0.771	-0.97872	0.30103	-1.06312	0.44941	-1.11125	0.4669	-1.13228	0.10157	-1.2522	0.51035
-0.91831	0.14616	-0.92134	0.32392	-0.94249	0.49015	-0.95759	0.30776	-1.0571	0.38395	-1.10824	0.4423	-1.11425	0.04663	-1.2492	0.05396
-0.88807	0.02095	-0.91529	0.23029	-0.93947	0.03438	-0.95457	0.50091	-1.03601	0.40147	-1.09321	0.02389	-1.11125	0.4798	-1.23424	0.57607
-0.86689	0.09148	-0.89715	0.13829	-0.93645	0.11851	-0.95155	0.96878	-1.033	0.30103	-1.0902	0.57011	-1.10824	0.30103	-1.22526	0.42876
-0.86084	0.16386	-0.89412	0.51685	-0.93342	0.12785	-0.94853	1.13912	-1.01793	0.6923	-1.08719	0.40104	-1.09922	0.08227	-1.22226	0.3886
-0.85781	0.80448	-0.8911	0.47712	-0.9304	0.1201	-0.94551	1.09948	-1.0119	0.30103	-1.0571	0.38395	-1.09621	0.04626	-1.21927	0.4309
-0.85478	0.47917	-0.88807	0.31329	-0.91227	0.19838	-0.94249	0.80129	-0.99984	0.39709	-1.05408	0.30103	-1.07817	0.59032	-1.21627	0.07158
-0.85175	0.30103	-0.86386	0.15647	-0.90924	0.39855	-0.90017	0.30103	-0.96967	0.09295	-1.05107	0.46598	-1.07215	0.60206	-1.21328	0.02223
-0.82752	0.28444	-0.86084	0.31326	-0.8911	0.31982	-0.89715	0.54467	-0.96061	0.25219	-1.033	0.3648	-1.06914	0.24334	-1.21028	0.72012
-0.80631	0.24999	-0.85781	0.33046	-0.88807	0.03321	-0.8911	0.05092	-0.94853	1.58301	-1.02999	0.06556	-1.06613	0.10045	-1.20729	0.36776
-0.80328	0.47389	-0.84873	0.36475	-0.88505	0.22699	-0.86386	0.14456	-0.94551	1.57446	-1.01793	0.23262	-1.0571	0.30103	-1.20429	0.26776
-0.80025	0.05511	-0.8457	0.13902	-0.85781	0.47712	-0.86084	0.49867	-0.94249	1.01394	-1.01492	0.51912	-1.05408	0.47712	-1.20129	0.30103
-0.78812	0.26743	-0.83358	0.0733	-0.85478	0.30265	-0.85781	0.58118	-0.93947	0.77245	-1.0119	0.44898	-1.05107	0.51908	-1.1983	0.46091
-0.77296	0.06923	-0.83055	0.47712	-0.85175	0.24518	-0.83055	0.17465	-0.93645	0.52729	-0.98476	0.17244	-1.04806	0.13155	-1.1953	0.77389
-0.75172	0.29973	-0.82752	0.12157	-0.84873	0.17264	-0.82146	0.45269	-0.88202	0.37539	-0.98174	0.52666	-1.04505	0.45962	-1.1923	0.30103
-0.74868	0.39094	-0.82449	0.0685	-0.83055	0.17465	-0.81237	0.47712	-0.879	0.37171	-0.97268	0.03987	-1.03601	0.65734	-1.1893	0.1695
-0.7335	0.4474	-0.82146	0.01542	-0.82752	0.40601	-0.80025	0.05511	-0.87597	0.67716	-0.96967	0.3298	-1.033	0.40773	-1.1863	0.60206
-0.71528	0.30103	-0.80025	0.30103	-0.82449	0.3411	-0.79722	0.21638	-0.86992	0.32349	-0.96665	0.14603	-1.02999	0.43877	-1.18331	0.36438
-0.71225	0.21175	-0.73958	0.08741	-0.82146	0.32141	-0.79418	0.30103	-0.86689	0.14499	-0.96363	0.10192	-1.02697	0.67	-1.18031	0.01027
-0.70921	0.15867	-0.7244	0.17799	-0.81843	0.41742	-0.79115	0.38771	-0.86386	0.65243	-0.96061	0.30103	-1.02396	0.41276	-1.17731	0.30103
-0.70617	0.10559	-0.72136	0.23106	-0.80934	0.19691	-0.78509	0.01949	-0.85478	0.89916	-0.95759	0.68912	-1.02094	0.516	-1.17431	0.09589
-0.70313	0.39389	-0.71832	0.02676	-0.79115	0.21435	-0.78206	0.34348	-0.83964	0.42504	-0.95457	0.92071	-1.01793	0.39127	-1.17131	0.35307
-0.68794	0.08815	-0.71528	0.26483	-0.77296	0.43662	-0.75779	0.10486	-0.80631	0.39622	-0.95155	1.04588	-1.01492	0.36022	-1.16831	0.46915
-0.6849	0.45661	-0.70313	0.30103	-0.74261	0.37276	-0.75475	0.24925	-0.79722	0.10819	-0.94853	1.55702	-1.0119	0.47712	-1.16531	0.49617
-0.66667	0.30103	-0.7001	0.47712	-0.71225	0.30103	-0.73047	0.2292	-0.79418	0.13976	-0.94551	1.60424	-1.00889	0.5921	-1.16231	0.47292
-0.66363	0.0562	-0.69706	0.47712	-0.70921	0.4597	-0.72743	0.27914	-0.77599	0.17873	-0.94249	1.35245	-1.00587	0.09201	-1.15931	0.71482
-0.66059	0.08854	-0.69402	0.44211	-0.7001	0.30046	-0.7244	0.17799	-0.76992	0.7364	-0.93947	0.03438	-1.00285	0.41216	-1.1563	0.79008
-0.64538	0.5801	-0.69098	0.53574	-0.69098	0.30103	-0.72136	0.36623	-0.76082	0.28618	-0.93645	0.47712	-0.99984	0.21685	-1.1533	0.30103
-0.62105	0.30103	-0.68794	0.13971	-0.67883	0.36444	-0.71832	0.45036	-0.75779	0.36237	-0.93342	0.20264	-0.99682	0.66967	-1.1503	0.52053
-0.60583	0.39471	-0.6849	0.42154	-0.67579	0.28031	-0.71225	0.21175	-0.74868	0.44531	-0.92134	0.36306	-0.99381	0.31896	-1.14129	0.43166
-0.60279	0.41449	-0.68186	0.58404	-0.66363	0.49184	-0.70313	0.30103	-0.74565	0.19357	-0.91831	0.14616	-0.99079	0.68244	-1.13829	0.60258
-0.59974	0.30103	-0.66667	0.28341	-0.66059	0.30103	-0.66667	0.28341	-0.74261	0.30103	-0.91529	0.15573	-0.96967	0.47712	-1.13529	0.55344
-0.5967	0.47749	-0.66363	0.08234	-0.64538	0.05292	-0.66363	0.03546	-0.7244	0.30103	-0.91227	0.10265	-0.96665	0.49133	-1.13228	0.30103
-0.58148	0.30103	-0.6393	0.14196	-0.6393	0.30103	-0.65451	0.30103	-0.72136	0.06997	-0.90017	0.4924	-0.96363	0.31559	-1.12928	0.01101
-0.57843	0.31071	-0.63626	0.35302	-0.63626	0.14087	-0.65146	0.30103	-0.71832	0.02676	-0.87597	0.71039	-0.96061	0.72931	-1.12627	0.37707
-0.57539	0.11035	-0.60583	0.16014	-0.618	0.07144	-0.64842	0.000165361	-0.71528	0.47712	-0.87294	0.01468	-0.95759	0.30351	-1.12327	0.72249
-0.57234	0.30103	-0.60279	0.41449	-0.61496	0.31177	-0.64538	0.39325	-0.70617	0.30103	-0.85781	0.7836	-0.95457	1.09193	-1.12026	0.29647
-0.5693	0.12524	-0.59366	0.30103	-0.60887	0.35239	-0.63322	0.0358	-0.69098	0.60206	-0.85478	0.77742	-0.95155	1.1651	-1.11425	0.2544
-0.56625	0.52989	-0.59061	0.10525	-0.59974	0.33261	-0.61192	0.30103	-0.67883	0.14219	-0.85175	0.73684	-0.94853	1.70649	-1.11125	0.69422
-0.56321	0.28194	-0.57539	0.2314	-0.5967	0.000900297	-0.60279	0.10706	-0.67579	0.47712	-0.84873	0.30448	-0.94551	1.74923	-1.10223	0.3802
-0.56016	0.72428	-0.56625	0.07217	-0.59366	0.24885	-0.58757	0.15833	-0.66971	0.36506	-0.8457	0.30103	-0.94249	1.44684	-1.09321	0.32492
-0.54798	0.05472	-0.56321	0.28194	-0.59061	0.10525	-0.56321	0.47712	-0.66363	0.26557	-0.84267	0.21509	-0.93947	0.50781	-1.0902	0.22405
-0.54493	0.30103	-0.55102	0.58492	-0.58757	0.30103	-0.56016	0.49123	-0.66059	0.42533	-0.83964	0.26817	-0.93645	0.41954	-1.08719	0.27099
-0.54189	0.05145	-0.54798	0.3904	-0.57843	0.02622	-0.54189	0.10289	-0.65755	0.25266	-0.83661	0.58184	-0.93342	0.48617	-1.08418	0.36627
-0.53884	0.30103	-0.54493	0.47712	-0.57539	0.2314	-0.53884	0.36217	-0.65451	0.21265	-0.82449	0.0685	-0.9304	0.40687	-1.08117	0.67541
-0.53579	0.3152	-0.54189	0.49917	-0.52056	0.48009	-0.51751	0.17505	-0.60583	0.39471	-0.81843	0.35082	-0.92738	0.43791	-1.07817	0.69032
-0.51446	0.50738	-0.49312	0.00237	-0.51141	0.03142	-0.51446	0.47712	-0.60279	0.30103	-0.8154	0.35411	-0.92436	0.0221	-1.07516	0.45294
-0.50532	0.08634	-0.48397	0.14417	-0.50532	0.21469	-0.50227	0.41776	-0.59974	0.05398	-0.81237	0.14383	-0.92134	0.26189	-1.07215	0.09442
-0.50227	0.27883	-0.48093	0.20994	-0.49922	0.10853	-0.49617	0.64683	-0.5967	0.47659	-0.80934	0.30103	-0.91831	0.42318	-1.06914	0.60206
-0.49922	0.10853	-0.47788	0.03801	-0.49617	0.38923	-0.49312	0.47336	-0.55407	0.14015	-0.79722	0.30103	-0.91529	0.4931	-1.06613	0.30103
-0.47483	0.28595	-0.46568	0.25342	-0.48397	0.4452	-0.49007	0.44746	-0.53579	0.14343	-0.77902	0.19915	-0.91227	0.6755	-1.06312	0.44941
-0.47178	0.13631	-0.46263	0.3604	-0.48093	0.33275	-0.48397	0.63398	-0.53274	0.35388	-0.77599	0.1223	-0.90924	0.58387	-1.06011	0.82906
-0.45958	0.5815	-0.45958	0.28047	-0.47788	0.26302	-0.48093	0.42384	-0.5297	0.30103	-0.77296	0.2318	-0.90622	0.30103	-1.0571	0.54327
-0.45043	0.46338	-0.45653	0.47712	-0.47483	0.30985	-0.47788	0.52605	-0.51446	0.30103	-0.76992	0.28488	-0.9032	0.33413	-1.05408	0.55563
-0.43517	0.49901	-0.45348	0.0856	-0.47178	0.15825	-0.46873	0.17979	-0.51141	0.01982	-0.76385	0.51448	-0.89715	0.30103	-1.05107	0.84661
-0.43212	0.54192	-0.45043	0.30103	-0.44432	0.38807	-0.44738	0.19176	-0.49312	0.00237	-0.75475	0.61873	-0.89412	0.08521	-1.04806	0.57858
-0.42907	0.20921	-0.44738	0.30103	-0.42602	0.26229	-0.43822	0.30103	-0.49007	0.11775	-0.75172	0.29973	-0.8911	0.05092	-1.04505	0.78481
-0.41686	0.19099	-0.44432	0.05619	-0.42297	0.02273	-0.42907	0.48577	-0.47178	0.30103	-0.7244	0.40515	-0.87597	0.15734	-1.04204	0.44041
-0.40465	0.45853	-0.44127	0.00621	-0.41686	0.30103	-0.42602	0.41572	-0.46873	0.17979	-0.71832	0.45036	-0.87294	0.01468	-1.03902	0.57042
-0.38634	0.07804	-0.41076	0.07438	-0.41381	0.37558	-0.42297	0.46873	-0.46568	0.53147	-0.71528	0.05737	-0.86992	0.26263	-1.03601	0.44386
-0.37718	0.1467	-0.39855	0.30103	-0.4016	0.3859	-0.41076	0.35924	-0.45653	0.42558	-0.71225	0.67023	-0.86689	0.18296	-1.033	0.1824
-0.37413	0.03948	-0.37413	0.03948	-0.39855	0.37867	-0.40771	0.55947	-0.45348	0.13568	-0.70921	0.14236	-0.86386	0.83815	-1.02999	0.52543
-0.36497	0.18126	-0.37107	0.46916	-0.3955	0.22	-0.4016	0.08487	-0.44432	0.05619	-0.70617	0.30103	-0.86084	0.97142	-1.02697	0.02495
-0.36191	0.40214	-0.36802	0.53537	-0.38023	0.14564	-0.38329	0.40334	-0.44127	0.30414	-0.70313	0.08323	-0.85781	1.13047	-1.02396	0.47712
-0.33137	0.10158	-0.36191	0.20316	-0.37718	0.20847	-0.38023	0.31079	-0.42907	0.41842	-0.7001	0.000569576	-0.85478	1.17552	-1.02094	0.62966
-0.32832	0.14637	-0.35886	0.57089	-0.37413	0.37238	-0.37718	0.1467	-0.42602	0.45446	-0.6849	0.26596	-0.85175	0.87991	-1.01793	0.60206
-0.30999	0.30103	-0.35581	0.02203	-0.37107	0.30103	-0.35275	0.26998	-0.42297	0.30103	-0.68186	0.28301	-0.84873	0.86608	-1.01492	0.4839
-0.30082	0.03032	-0.34359	0.60206	-0.35581	0.03492	-0.34054	0.24337	-0.41991	0.36845	-0.67883	0.0711	-0.8457	0.47712	-1.0119	0.0962
-0.29165	0.41191	-0.34054	0.47712	-0.35275	0.26998	-0.33748	0.46987	-0.41686	0.241	-0.67579	0.28031	-0.84267	0.3513	-1.00889	0.30394
-0.2886	0.24264	-0.33748	0.30103	-0.3497	0.2169	-0.33137	0.43531	-0.39244	0.33433	-0.67275	0.55069	-0.83964	0.03286	-1.00587	0.50121
-0.28554	0.30634	-0.31915	0.0204	-0.34054	0.44339	-0.31304	0.182	-0.38634	0.30103	-0.66971	0.11206	-0.83661	0.31286	-1.00285	0.75292
-0.28249	0.32897	-0.3161	0.53611	-0.33748	0.69292	-0.30999	0.17211	-0.38329	0.31496	-0.65451	0.30103	-0.83358	0.22773	-0.99984	0.47712
-0.27943	0.51897	-0.30999	0.20433	-0.33443	0.36515	-0.29777	0.30103	-0.38023	0.60206	-0.65146	0.24778	-0.83055	0.69061	-0.99682	0.51832
-0.27638	0.53818	-0.29471	0.53376	-0.33137	0.19945	-0.28249	0.32897	-0.37107	0.03159	-0.64538	0.35395	-0.82752	0.70021	-0.99381	0.33169
-0.27332	0.32809	-0.29165	0.30044	-0.32832	0.15466	-0.27943	0.50122	-0.36802	0.23434	-0.64234	0.58311	-0.82449	0.3411	-0.99079	0.30103
-0.26721	0.01214	-0.2886	0.05839	-0.32526	0.09329	-0.27638	0.79872	-0.36497	0.30103	-0.62409	0.30103	-0.82146	0.48352	-0.98777	0.58297
-0.26415	0.16858	-0.28554	0.30414	-0.29165	0.41191	-0.27332	0.14903	-0.34664	0.25964	-0.62105	0.37386	-0.81843	0.45509	-0.98476	0.12859
-0.25498	0.34583	-0.28249	0.47712	-0.28554	0.29572	-0.27026	0.08189	-0.31915	0.02574	-0.618	0.34282	-0.8154	0.47712	-0.98174	0.37085
-0.25192	0.55506	-0.27943	0.36002	-0.27332	0.207	-0.26721	0.30103	-0.30999	0.17211	-0.61496	0.28267	-0.81237	0.39299	-0.97872	0.37205
-0.24887	0.33061	-0.27638	0.23316	-0.27026	0.47712	-0.26415	0.30103	-0.30082	0.45939	-0.61192	0.30103	-0.80934	0.47712	-0.9757	0.28782
-0.24275	0.30103	-0.26109	0.37023	-0.26721	0.47002	-0.26109	0.61179	-0.29777	0.30103	-0.60279	0.30103	-0.80631	0.39622	-0.97268	0.60206
-0.2397	0.47712	-0.25804	0.30103	-0.26415	0.33918	-0.25804	0.53093	-0.2886	0.11678	-0.59974	0.30103	-0.80328	0.47712	-0.96967	0.73148
-0.23664	0.33562	-0.25498	0.65677	-0.26109	0.40792	-0.24275	0.30103	-0.28554	0.29572	-0.5967	0.30193	-0.79418	0.38278	-0.96665	0.45603
-0.23358	0.29499	-0.25192	0.48687	-0.25804	0.27163	-0.23358	0.29499	-0.28249	0.44918	-0.59061	0.3626	-0.79115	0.20126	-0.96363	0.72052
-0.23053	0.50799	-0.24887	0.45982	-0.24275	0.26197	-0.23053	0.34807	-0.27332	0.35603	-0.58452	0.47712	-0.78812	0.56846	-0.96061	0.85425
-0.22747	0.20092	-0.24581	0.42877	-0.23053	0.07455	-0.22136	0.39579	-0.25804	0.30103	-0.58148	0.30103	-0.78509	0.31243	-0.95759	0.94752
-0.22441	0.47712	-0.23664	0.33562	-0.22747	0.15867	-0.2183	0.58476	-0.24887	0.45982	-0.56625	0.30103	-0.77599	0.47976	-0.95457	1.17438
-0.21524	0.30103	-0.23358	0.30707	-0.22441	0.14784	-0.21524	0.48185	-0.24581	0.7298	-0.55407	0.39514	-0.77296	0.13846	-0.95155	1.48251
-0.20301	0.37835	-0.21524	0.57926	-0.22136	0.18952	-0.21218	0.33875	-0.24275	0.16529	-0.55102	0.36409	-0.76992	0.01615	-0.94853	1.57104
-0.19995	0.2768	-0.20301	0.22371	-0.20913	0.45644	-0.20913	0.61233	-0.2397	0.18882	-0.54798	0.05472	-0.76689	0.03693	-0.94551	1.79125
-0.19078	0.13501	-0.19995	0.2768	-0.20607	0.30103	-0.20607	0.47167	-0.21524	0.59733	-0.54493	0.30103	-0.76385	0.09001	-0.94249	1.87731
-0.18772	0.18809	-0.1969	0.02885	-0.20301	0.19986	-0.20301	0.52474	-0.21218	0.30103	-0.53274	0.60206	-0.75779	0.47712	-0.93947	1.241
-0.18466	0.38224	-0.19384	0.12985	-0.19995	0.02423	-0.1969	0.02885	-0.20913	0.11756	-0.5236	0.13778	-0.75475	0.49851	-0.93645	0.84354
-0.18161	0.47316	-0.19078	0.38	-0.1969	0.04572	-0.19384	0.30103	-0.19995	0.55359	-0.52056	0.59909	-0.75172	0.0013	-0.93342	0.83121
-0.17855	0.25473	-0.18161	0.47994	-0.18161	0.305	-0.18466	0.44211	-0.1969	0.63199	-0.51751	0.17505	-0.74868	0.35541	-0.9304	0.7804
-0.16632	0.58446	-0.17243	0.47712	-0.17855	0.65846	-0.16632	0.06723	-0.19384	0.47712	-0.51446	0.34368	-0.74565	0.36389	-0.92738	0.76317
-0.15102	0.47712	-0.16937	0.47712	-0.16937	0.50656	-0.16326	0.59139	-0.19078	0.38549	-0.51141	0.30103	-0.74261	0.60206	-0.92436	0.01395
-0.14797	0.06455	-0.16632	0.4099	-0.16326	0.29036	-0.1602	0.47712	-0.17855	0.25473	-0.48397	0.39279	-0.73654	0.2667	-0.92134	0.58582
-0.14491	0.27292	-0.14797	0.34616	-0.1602	0.06375	-0.15714	0.11683	-0.17549	0.19875	-0.47483	0.30985	-0.72743	0.55022	-0.91831	0.73237
-0.14185	0.42963	-0.13879	0.4353	-0.15714	0.36937	-0.14185	0.34852	-0.16632	0.4099	-0.47178	0.3409	-0.7244	0.47902	-0.91529	0.31147
-0.13573	0.48838	-0.13573	0.37471	-0.15408	0.33982	-0.13879	0.57608	-0.1602	0.06375	-0.45958	0.28047	-0.72136	0.06997	-0.91227	0.19838
-0.13267	0.24043	-0.12656	0.25546	-0.15102	0.22298	-0.13267	0.36163	-0.15714	0.29195	-0.45653	0.42558	-0.71832	0.47712	-0.90924	0.52669
-0.12962	0.00751	-0.1235	0.15634	-0.14797	0.60206	-0.12962	0.69897	-0.15408	0.54764	-0.45348	0.3511	-0.71225	0.47712	-0.9032	0.35761
-0.12656	0.09113	-0.11432	0.47712	-0.14491	0.43257	-0.12656	0.04557	-0.15102	0.47712	-0.45043	0.30103	-0.70313	0.24852	-0.89412	0.13505
-0.11738	0.30103	-0.11126	0.31096	-0.14185	0.08119	-0.12044	0.53909	-0.14491	0.30103	-0.43517	0.3138	-0.69402	0.19431	-0.8911	0.31982
-0.11432	0.06839	-0.10209	0.30103	-0.13267	0.36163	-0.11738	0.09623	-0.14185	0.52087	-0.43212	0.45716	-0.69098	0.51228	-0.88807	0.49808
-0.11126	0.01986	-0.09903	0.43103	-0.12962	0.30543	-0.11432	0.04315	-0.13879	0.16676	-0.42907	0.47712	-0.67883	0.0711	-0.879	0.53924
-0.1082	0.23802	-0.08985	0.51051	-0.12656	0.59317	-0.11126	0.46138	-0.13573	0.18735	-0.42602	0.03874	-0.67579	0.40448	-0.87597	0.52706
-0.10515	0.36988	-0.08679	0.26547	-0.1235	0.47712	-0.1082	0.06301	-0.1235	0.32078	-0.42297	0.01434	-0.67275	0.12377	-0.87294	0.02936
-0.10209	0.20899	-0.07761	0.29278	-0.12044	0.15172	-0.09597	0.46209	-0.12044	0.24047	-0.41991	0.06742	-0.66971	0.47712	-0.86386	1.09153
-0.09903	0.52327	-0.0715	0.22732	-0.11738	0.42083	-0.08985	0.12752	-0.11738	0.3246	-0.39855	0.2759	-0.66667	0.30103	-0.86084	1.39388
-0.09597	0.57636	-0.06844	0.15098	-0.11432	0.06839	-0.08373	0.29578	-0.09903	0.18293	-0.3955	0.30277	-0.65146	0.05325	-0.85781	1.59695
-0.08679	0.47021	-0.04396	0.70981	-0.11126	0.59213	-0.08067	0.54073	-0.08985	0.34809	-0.39244	0.44382	-0.64842	0.30113	-0.85478	1.48896
-0.07761	0.59381	-0.03478	0.21049	-0.10209	0.20899	-0.07761	0.30586	-0.08679	0.30103	-0.38939	0.30328	-0.64234	0.63618	-0.85175	1.28658
-0.0715	0.30103	-0.03173	0.18588	-0.09903	0.37982	-0.07455	0.30103	-0.08373	0.48765	-0.38634	0.25179	-0.6393	0.51131	-0.84873	1.00187
-0.06844	0.38935	-0.02867	0.06207	-0.09597	0.66499	-0.06538	0.60206	-0.08067	0.2397	-0.38329	0.46141	-0.63626	0.42513	-0.8457	0.7143
-0.06538	0.398	-0.02561	0.02086	-0.08985	0.08046	-0.06232	0.30103	-0.07761	0.30103	-0.37107	0.30103	-0.63017	0.28375	-0.84267	0.72788
-0.06232	0.30103	-0.01643	0.49965	-0.0715	0.15517	-0.05926	0.47712	-0.07455	0.55723	-0.36191	0.27396	-0.62713	0.5317	-0.83964	0.67475
-0.0562	0.47751	-0.01337	0.56982	-0.06844	0.3888	-0.0562	0.23875	-0.0715	0.15517	-0.35886	0.37614	-0.62409	0.62199	-0.83661	0.60857
-0.05314	0.55418	-0.00725	0.5936	-0.06538	0.30103	-0.05314	0.29428	-0.06844	0.45201	-0.35275	0.57101	-0.62105	0.17652	-0.83358	0.52876
-0.05008	0.26518	-0.00419	0.37958	-0.0562	0.23875	-0.05008	0.47712	-0.06538	0.19393	-0.3497	0.30103	-0.618	0.47712	-0.83055	0.52957
-0.04702	0.15904	-0.00113	0.18167	-0.05314	0.36851	-0.03478	0.53224	-0.06232	0.45145	-0.34054	0.30103	-0.60887	0.30103	-0.82752	0.40601
-0.04396	0.32747	0.00193	0.64498	-0.05008	0.33688	-0.03173	0.18588	-0.04702	0.15904	-0.33748	0.47712	-0.60583	0.30103	-0.82449	0.60206
-0.0409	0.591	0.01111	0.02591	-0.04702	0.44302	-0.02867	0.30103	-0.03784	0.07972	-0.32832	0.53302	-0.60279	0.52156	-0.82146	0.49254
-0.03173	0.48691	0.01416	0.12519	-0.04396	0.02644	-0.02561	0.30629	-0.02561	0.30629	-0.31304	0.54162	-0.59974	0.24705	-0.81843	0.50488
-0.02867	0.30103	0.01722	0.20932	-0.0409	0.02664	-0.02255	0.25693	-0.02255	0.25693	-0.30082	0.27071	-0.5967	0.00143	-0.8154	0.66976
-0.02561	0.30103	0.02028	0.61357	-0.02867	0.23896	-0.01949	0.30103	-0.01643	0.5397	-0.29777	0.41127	-0.59366	0.33155	-0.81237	0.69402
-0.01949	0.42028	0.02334	0.23823	-0.02561	0.47187	-0.01643	0.30156	-0.01337	0.0977	-0.2886	0.09255	-0.59061	0.40628	-0.80934	0.69897
-0.00725	0.69625	0.0264	0.47712	-0.01643	0.15025	-0.01337	0.30103	-0.01031	0.49564	-0.28554	0.00531	-0.58148	0.5869	-0.80631	0.69725
-0.00419	0.06154	0.03558	0.15152	-0.01337	0.15485	-0.01031	0.51	-0.00725	0.69625	-0.28249	0.07572	-0.57843	0.48399	-0.79722	0.49848
-0.00113	0.29545	0.0417	0.49595	-0.01031	0.47712	-0.00113	0.29545	-0.00419	0.1429	-0.27332	0.5351	-0.56321	0.44686	-0.79418	0.69897
0.00499	0.47712	0.05088	0.47712	-0.00725	0.30949	0.00499	0.44155	-0.00113	0.48744	-0.26415	0.4044	-0.55712	0.33912	-0.79115	0.13738
0.01722	0.47712	0.05394	0.468	-0.00419	0.23949	0.00805	0.81188	0.00193	0.26665	-0.25498	0.35574	-0.54798	0.05472	-0.78812	0.47712
0.02028	0.55397	0.057	0.08099	-0.00113	0.47712	0.01111	0.59131	0.00499	0.51043	-0.24581	0.30103	-0.53884	0.16566	-0.78509	0.01949
0.02334	0.47712	0.08147	0.11019	0.00805	0.49715	0.01416	0.34723	0.00805	0.05435	-0.23664	0.33562	-0.53579	0.3152	-0.78206	0.50724
0.0264	0.29131	0.08453	0.15168	0.01416	0.52307	0.01722	0.30665	0.01111	0.46197	-0.23053	0.07455	-0.53274	0.70776	-0.77296	0.50585
0.02946	0.04336	0.08759	0.38806	0.02334	0.23823	0.02028	0.36882	0.01416	0.34723	-0.22747	0.61948	-0.5297	0.81501	-0.76992	0.0256
0.03252	0.32428	0.09065	0.41911	0.03252	0.57149	0.03252	0.50563	0.01722	0.13207	-0.22441	0.30638	-0.52665	0.58625	-0.76689	0.68708
0.0417	0.07189	0.0937	0.25494	0.0417	0.60206	0.03558	0.30103	0.02028	0.4786	-0.2183	0.30103	-0.5236	0.43682	-0.76385	0.63104
0.04476	0.48033	0.09676	0.68274	0.04476	0.00773	0.03864	0.09844	0.02334	0.60206	-0.21524	0.30103	-0.52056	0.49435	-0.76082	0.45897
0.04782	0.24022	0.10594	0.39827	0.04782	0.24022	0.04782	0.44155	0.0264	0.58262	-0.20607	0.20666	-0.51751	0.47608	-0.75172	0.69594
0.05088	0.37428	0.12429	0.2347	0.05088	0.4105	0.05088	0.11389	0.02946	0.34439	-0.19995	0.43871	-0.51446	0.34368	-0.74868	0.39931
0.05394	0.37945	0.12735	0.30103	0.05394	0.30103	0.06005	0.77815	0.03252	0.2046	-0.18161	0.59925	-0.50532	0.30103	-0.74565	0.30681
0.057	0.08099	0.13041	0.28984	0.057	0.47712	0.06311	0.0399	0.03558	0.15152	-0.17855	0.77815	-0.49312	0.47573	-0.74261	0.39494
0.06005	0.4887	0.13347	0.0664	0.06005	0.30103	0.07229	0.11662	0.03864	0.35861	-0.16937	0.32576	-0.49007	0.47712	-0.73958	0.65319
0.06311	0.60206	0.14876	0.47712	0.06311	0.4624	0.07535	0.43996	0.0417	0.34638	-0.16632	0.04242	-0.48702	0.20756	-0.73654	0.68792
0.06617	0.07825	0.15182	0.36037	0.06617	0.44556	0.07841	0.69127	0.05088	0.48817	-0.16326	0.59139	-0.45958	0.32159	-0.73047	0.34305
0.08759	0.30103	0.15488	0.22484	0.06923	0.26896	0.08147	0.40956	0.05394	0.54642	-0.15102	0.52401	-0.45653	0.06504	-0.72743	0.47712
0.09065	0.62588	0.15794	0.39784	0.07229	0.29229	0.08453	0.32544	0.06311	0.27586	-0.14797	0.30103	-0.45348	0.56653	-0.71832	0.48957
0.0937	0.34712	0.161	0.42889	0.07841	0.60206	0.08759	0.3045	0.06617	0.59553	-0.14491	0.30103	-0.43822	0.04998	-0.71528	0.30103
0.10288	0.37575	0.16405	0.34759	0.08453	0.42754	0.09676	0.01398	0.06923	0.37785	-0.14185	0.34852	-0.43517	0.36131	-0.70921	0.60206
0.10594	0.47712	0.17629	0.37011	0.08759	0.47712	0.09982	0.47712	0.07229	0.41765	-0.13879	0.16676	-0.42602	0.32369	-0.70617	0.24518
0.109	0.08172	0.18546	0.58498	0.09065	0.30103	0.10288	0.48891	0.07535	0.06354	-0.13573	0.22735	-0.42297	0.45439	-0.70313	0.08323
0.11206	0.48901	0.18852	0.67479	0.0937	0.59195	0.10594	0.38598	0.07841	0.68515	-0.13267	0.54146	-0.41991	0.43768	-0.7001	0.30136
0.11512	0.02444	0.19158	0.30103	0.09676	0.30103	0.11512	0.27659	0.08759	0.24131	-0.12962	0.47712	-0.38329	0.10231	-0.69706	0.08503
0.11818	0.07752	0.19463	0.41825	0.11206	0.46037	0.11818	0.30103	0.09065	0.09917	-0.12656	0.07222	-0.37413	0.26155	-0.69402	0.47712
0.12123	0.53132	0.19769	0.49686	0.11512	0.03873	0.12123	0.20699	0.09982	0.33617	-0.11738	0.42083	-0.36191	0.30103	-0.69098	0.38364
0.13347	0.04189	0.20075	0.01427	0.11818	0.12286	0.12429	0.29112	0.10288	0.30103	-0.11432	0.32627	-0.35275	0.5	-0.68794	0.69897
0.13653	0.60206	0.20381	0.35963	0.12123	0.2612	0.12735	0.47352	0.10594	0.69897	-0.1082	0.09987	-0.3497	0.08413	-0.67883	0.30103
0.13959	0.47712	0.20686	0.55571	0.12429	0.48471	0.13041	0.31582	0.109	0.47712	-0.10515	0.4545	-0.34664	0.13721	-0.67579	0.40448
0.14264	0.31877	0.20992	0.73508	0.13041	0.28984	0.13653	0.35658	0.11206	0.30103	-0.10209	0.33835	-0.32526	0.47712	-0.67275	0.4248
0.1457	0.59025	0.21298	1.26207	0.13347	0.58467	0.13959	0.39052	0.11512	0.48726	-0.09903	0.07879	-0.32221	0.09337	-0.66971	0.66609
0.14876	0.00992	0.21604	2.02335	0.13653	0.15051	0.15488	0.18861	0.11818	0.22351	-0.09597	0.47712	-0.31915	0.47712	-0.65451	0.1947
0.15182	0.38307	0.21909	2.10193	0.13959	0.30103	0.15794	0.577	0.12123	0.47712	-0.08067	0.33691	-0.3161	0.36698	-0.64538	0.37098
0.15488	0.41136	0.22215	2.04823	0.14876	0.01617	0.161	0.5196	0.13041	0.48177	-0.06538	0.32343	-0.31304	0.61125	-0.64234	0.41512
0.15794	0.1655	0.22521	2.03789	0.15182	0.60206	0.16405	0.43056	0.13347	0.30103	-0.06232	0.40757	-0.29777	0.30103	-0.6393	0.31814
0.161	0.1307	0.22826	2.04049	0.15488	0.43794	0.16711	0.05503	0.13653	0.09496	-0.05926	0.30641	-0.29471	0.30103	-0.63626	0.35302
0.16405	0.66013	0.23132	2.10959	0.15794	0.59909	0.17017	0.1217	0.13959	0.14804	-0.0562	0.33746	-0.29165	0.36624	-0.63322	0.30103
0.16711	0.57836	0.23438	1.99334	0.161	0.08246	0.17323	0.4727	0.14264	0.31877	-0.05314	0.30103	-0.27638	0.30103	-0.63017	0.48429
0.17017	0.22425	0.23744	1.97554	0.16405	0.02938	0.17629	0.30103	0.15794	0.43656	-0.04396	0.3165	-0.26415	0.37376	-0.62713	0.07036
0.17323	0.41166	0.24049	1.96669	0.16711	0.76429	0.17934	0.33906	0.161	0.08246	-0.0409	0.04223	-0.26109	0.1875	-0.62409	0.30103
0.17934	0.61304	0.24355	1.94917	0.17629	0.52613	0.1824	0.59711	0.16405	0.48931	-0.03784	0.18511	-0.2397	0.52369	-0.62105	0.56888
0.1824	0.0189	0.24661	1.88063	0.18546	0.04116	0.18546	0.30103	0.16711	0.83359	-0.03478	0.47712	-0.23358	0.30457	-0.618	0.30103
0.18546	0.64456	0.24966	1.94207	0.18852	0.32777	0.18852	0.60206	0.17017	0.69897	-0.03173	0.52491	-0.23053	0.58976	-0.61496	0.31177
0.18852	0.18846	0.25272	1.8764	0.19158	0.65155	0.19158	0.49576	0.17323	0.34233	-0.02255	0.60206	-0.22136	0.35646	-0.60583	0.65361
0.19158	0.30744	0.25578	1.86819	0.19463	0.20039	0.19463	0.10064	0.17629	0.63167	-0.01949	0.42948	-0.2183	0.45274	-0.60279	0.41449
0.19463	0.63446	0.25883	1.86034	0.20075	0.59977	0.19769	0.5545	0.17934	0.30103	-0.01031	0.04462	-0.21524	0.6839	-0.59974	0.30103
0.20075	0.30426	0.26189	1.89027	0.20381	0.39391	0.20075	0.30833	0.1824	0.30801	-0.00725	0.69897	-0.21218	0.69897	-0.5967	0.000900297
0.20381	0.53572	0.26495	1.8855	0.20686	0.91769	0.20381	0.6801	0.18546	0.51975	-0.00419	0.55607	-0.20913	0.59468	-0.59366	0.33155
0.20686	0.61666	0.268	1.86032	0.20992	1.03584	0.20686	0.79088	0.18852	0.422	-0.00113	0.48744	-0.19995	0.32526	-0.59061	0.10525
0.20992	0.77895	0.27106	1.9154	0.21298	1.22052	0.20992	1.04334	0.19158	0.39095	0.00193	0.33541	-0.1969	0.3179	-0.58757	0.30103
0.21298	1.24461	0.27411	1.83476	0.21604	2.03792	0.21298	1.15794	0.19463	0.3599	0.00499	0.22077	-0.19384	0.34727	-0.58452	0.35345
0.21604	1.9823	0.27717	1.83552	0.21909	2.09342	0.21604	2.05084	0.19769	0.60206	0.00805	0.61081	-0.19078	0.38	-0.58148	0.30103
0.21909	2.05748	0.28023	1.83378	0.22215	2.05974	0.21909	2.14388	0.20686	0.80601	0.01111	0.59131	-0.18772	0.41105	-0.57843	0.31071
0.22215	1.98146	0.28328	1.79141	0.22521	2.06801	0.22215	2.08646	0.20992	1.02626	0.01416	0.71975	-0.18466	0.44211	-0.57539	0.2314
0.22521	1.99751	0.28634	1.91334	0.22826	2.08226	0.22521	2.10683	0.21298	1.28364	0.01722	0.39987	-0.18161	0.5885	-0.57234	0.19449
0.22826	2.03272	0.28939	1.8549	0.23132	2.07432	0.22826	2.12207	0.21604	2.15136	0.0264	0.01541	-0.17549	0.67878	-0.5693	0.37429
0.23132	2.03676	0.29245	1.85792	0.23438	2.01485	0.23132	2.05942	0.21909	2.1664	0.03558	0.54001	-0.17243	0.29715	-0.56625	0.11439
0.23438	1.93492	0.2955	1.84827	0.23744	1.93747	0.23438	2.03392	0.22215	2.13511	0.0417	0.45059	-0.16937	0.15136	-0.56321	0.58297
0.23744	1.89775	0.29856	1.72428	0.24049	1.98869	0.23744	2.04711	0.22521	2.09866	0.04476	0.58661	-0.16326	0.30103	-0.55712	0.56592
0.24049	1.95949	0.30162	1.83241	0.24355	1.9335	0.24049	2.00811	0.22826	2.0486	0.04782	0.38074	-0.1602	0.33832	-0.55407	0.55601
0.24355	1.88605	0.30467	1.79285	0.24661	1.90334	0.24355	1.94214	0.23132	2.11372	0.05088	0.61504	-0.15102	0.64145	-0.53884	0.49754
0.24661	1.92032	0.30773	1.87723	0.24966	2.00912	0.24661	1.96965	0.23438	2.09386	0.05394	0.43509	-0.14491	0.57395	-0.5297	0.68697
0.24966	1.93184	0.31078	1.78367	0.25272	1.98143	0.24966	1.92074	0.23744	2.1166	0.057	0.51074	-0.14185	0.30103	-0.52665	0.47712
0.25272	1.80082	0.31384	1.82838	0.25578	1.95712	0.25272	1.94408	0.24049	2.01433	0.06005	0.31736	-0.13267	0.33648	-0.5236	0.92527
0.25578	1.84608	0.31689	1.84295	0.25883	1.95552	0.25578	1.87815	0.24355	2.0209	0.06311	0.30103	-0.12962	0.68152	-0.52056	0.91002
0.25883	1.87596	0.31995	1.82607	0.26189	1.90354	0.25883	1.89953	0.24661	1.9536	0.06617	0.3468	-0.12044	0.23665	-0.51751	0.70446
0.26189	1.91014	0.323	1.81232	0.26495	1.89253	0.26189	1.92323	0.24966	2.01062	0.06923	0.13133	-0.11738	0.42083	-0.51446	0.52915
0.26495	1.84548	0.32606	1.79409	0.268	1.88464	0.26495	1.94935	0.25272	1.95019	0.07229	0.55366	-0.11432	0.51576	-0.51141	0.47712
0.268	1.77661	0.32911	1.82116	0.27106	1.87419	0.268	1.87386	0.25578	1.91256	0.07535	0.37642	-0.11126	0.2911	-0.50836	0.58826
0.27106	1.74151	0.33217	1.80086	0.27411	1.92942	0.27106	1.81413	0.25883	1.96257	0.07841	0.46055	-0.1082	0.57591	-0.49922	0.21706
0.27411	1.8387	0.33522	1.84119	0.27717	1.817	0.27411	1.87603	0.26189	1.9432	0.08147	0.45219	-0.10515	0.30103	-0.49617	0.05545
0.27717	1.822	0.33827	1.78187	0.28023	1.86514	0.27717	1.94617	0.26495	1.90672	0.0937	0.45016	-0.09597	0.59139	-0.49312	0.00474
0.28023	1.82941	0.34133	1.72854	0.28328	1.8834	0.28023	1.91485	0.268	1.96065	0.10594	0.47712	-0.07761	0.46405	-0.48702	0.49828
0.28328	1.83298	0.34438	1.71915	0.28634	1.73822	0.28328	1.92023	0.27106	1.86071	0.109	0.60206	-0.07455	0.07106	-0.47788	0.56405
0.28634	1.7341	0.34744	1.82634	0.28939	1.80371	0.28634	1.8377	0.27411	1.96492	0.11206	0.27239	-0.0715	0.39893	-0.46568	0.37515
0.28939	1.78447	0.35049	1.76515	0.29245	1.83518	0.28939	1.90656	0.27717	1.9379	0.11512	0.46283	-0.06844	0.45108	-0.46263	0.45478
0.29245	1.79587	0.35355	1.77164	0.2955	1.90386	0.29245	1.81761	0.28023	1.86	0.11818	0.53425	-0.06538	0.4204	-0.45958	0.44453
0.2955	1.80191	0.3566	1.81812	0.29856	1.8555	0.2955	1.89279	0.28328	1.8188	0.12123	0.54786	-0.06232	0.25715	-0.45653	0.26851
0.29856	1.70451	0.35965	1.85388	0.30162	1.87295	0.29856	1.87701	0.28634	1.84482	0.13347	0.34292	-0.05008	0.37859	-0.44127	0.00311
0.30162	1.80268	0.36271	1.84174	0.30467	1.83105	0.30162	1.88308	0.28939	1.79683	0.13653	0.47712	-0.04702	0.30103	-0.43212	0.22966
0.30467	1.81717	0.36576	1.78396	0.30773	1.8514	0.30467	1.88081	0.29245	1.84548	0.1457	0.25421	-0.04396	0.3165	-0.42602	0.26229
0.30773	1.77227	0.36881	1.82811	0.31078	1.87555	0.30773	1.86347	0.2955	1.88645	0.14876	0.58955	-0.03478	0.37871	-0.42297	0.30942
0.31078	1.76437	0.37187	1.79272	0.31384	1.7891	0.31078	1.86198	0.29856	1.85318	0.15182	0.24169	-0.03173	0.30103	-0.41991	0.43768
0.31384	1.75997	0.37492	1.8115	0.31689	1.84147	0.31384	1.81113	0.30162	1.87217	0.15488	0.44964	-0.02867	0.33734	-0.41686	0.30103
0.31689	1.82543	0.37797	1.90143	0.31995	1.87163	0.31689	1.88892	0.30467	1.85074	0.15794	0.39784	-0.01337	0.40666	-0.41381	0.47712
0.31995	1.77162	0.38103	1.88744	0.323	1.75281	0.31995	1.88649	0.30773	1.81025	0.161	0.739	-0.01031	0.04462	-0.41076	0.07438
0.323	1.75848	0.38408	1.86372	0.32606	1.80449	0.323	1.76135	0.31078	1.84114	0.16405	0.31822	-0.00725	0.30103	-0.40465	0.05038
0.32606	1.79581	0.38713	1.81805	0.32911	1.83619	0.32606	1.86438	0.31384	1.92503	0.16711	0.33236	-0.00419	0.60206	-0.3955	0.19103
0.32911	1.83426	0.39019	1.81084	0.33217	1.84302	0.32911	1.88233	0.31689	1.87583	0.17017	0.60206	-0.00113	0.63896	-0.39244	0.54514
0.33217	1.76931	0.39324	1.88613	0.33522	1.88579	0.33217	1.84096	0.31995	1.81742	0.17323	0.43089	0.00193	0.7097	-0.38939	0.76822
0.33522	1.82171	0.39629	1.75182	0.33827	1.85789	0.33522	1.80276	0.323	1.85417	0.17629	0.54287	0.00499	0.44608	-0.38634	0.07804
0.33827	1.8052	0.39934	1.79096	0.34133	1.87635	0.33827	1.86461	0.32606	1.81666	0.17934	0.37409	0.00805	0.27386	-0.38329	0.30103
0.34133	1.74718	0.4024	1.80383	0.34438	1.81766	0.34133	1.83012	0.32911	1.81098	0.1824	0.59014	0.02334	0.55315	-0.38023	0.29127
0.34438	1.79779	0.40545	1.79817	0.34744	1.78686	0.34438	1.8332	0.33217	1.88392	0.18546	0.25987	0.03558	0.47712	-0.37718	0.33042
0.34744	1.86775	0.4085	1.81378	0.35049	1.87506	0.34744	1.92944	0.33522	1.82782	0.18852	0.50783	0.03864	0.15602	-0.37413	0.03948
0.35049	1.84242	0.41155	1.83011	0.35355	1.80596	0.35049	1.89209	0.33827	1.92714	0.19158	0.30103	0.0417	0.40524	-0.37107	0.66738
0.35355	1.83881	0.4146	1.80181	0.3566	1.82028	0.35355	1.81823	0.34133	1.85745	0.19463	0.20128	0.04476	0.30555	-0.36802	0.30103
0.3566	1.7644	0.41766	1.8555	0.35965	1.89675	0.3566	1.81876	0.34438	1.88609	0.19769	0.47712	0.04782	0.50236	-0.35581	0.02203
0.35965	1.85134	0.42071	1.81	0.36271	1.87807	0.35965	1.86938	0.34744	1.88939	0.20075	0.84387	0.05088	0.37428	-0.34054	0.05766
0.36271	1.88081	0.42376	1.9293	0.36576	1.81596	0.36271	1.84499	0.35049	1.83168	0.20381	0.63634	0.05394	0.47712	-0.33443	0.30103
0.36576	1.75337	0.42681	1.83084	0.36881	1.84293	0.36576	1.801	0.35355	1.92507	0.20686	0.85954	0.057	0.22004	-0.33137	0.36045
0.36881	1.79821	0.42986	1.8417	0.37187	1.85719	0.36881	1.86116	0.3566	1.87358	0.20992	0.99596	0.06005	0.32894	-0.32832	0.38665
0.37187	1.83182	0.43291	1.84376	0.37492	1.81639	0.37187	1.87207	0.35965	1.92524	0.21298	1.17503	0.06311	0.27586	-0.32526	0.47712
0.37492	1.77815	0.43597	1.8221	0.37797	1.81821	0.37492	1.92321	0.36271	1.91762	0.21604	2.12375	0.08759	0.60206	-0.32221	0.41339
0.37797	1.79751	0.43902	1.84307	0.38103	1.79124	0.37797	1.90786	0.36576	1.9098	0.21909	2.18555	0.09065	0.41911	-0.31915	0.30103
0.38103	1.85419	0.44207	1.77995	0.38408	1.92117	0.38103	1.89743	0.36881	1.84411	0.22215	2.22196	0.0937	0.7618	-0.31304	0.40749
0.38408	1.79564	0.44512	1.85263	0.38713	1.79852	0.38408	1.85008	0.37187	1.91018	0.22521	2.18189	0.09676	0.59507	-0.30999	0.20433
0.38713	1.86655	0.44817	1.79297	0.39019	1.70795	0.38713	1.87472	0.37492	1.97337	0.22826	2.16073	0.09982	0.30103	-0.2886	0.56339
0.39019	1.86273	0.45122	1.81332	0.39324	1.82357	0.39019	1.89209	0.37797	1.86332	0.23132	2.16522	0.10288	0.48891	-0.27026	0.49412
0.39324	1.78084	0.45427	1.85544	0.39629	1.81944	0.39324	1.74187	0.38103	1.81181	0.23438	2.08899	0.109	0.30103	-0.24581	0.13102
0.39629	1.831	0.45732	1.8563	0.39934	1.88401	0.39629	1.8699	0.38408	1.90309	0.23744	2.06563	0.11206	0.74951	-0.24275	0.54572
0.39934	1.75379	0.46037	1.80596	0.4024	1.76684	0.39934	1.85733	0.38713	1.90914	0.24049	2.10833	0.11818	0.62702	-0.2397	0.30103
0.4024	1.81699	0.46342	1.80493	0.40545	1.8609	0.4024	1.93604	0.39019	1.84869	0.24355	2.06703	0.12735	0.10187	-0.23664	0.2419
0.40545	1.79741	0.46647	1.88523	0.4085	1.85202	0.40545	1.86027	0.39324	1.78533	0.24661	2.05432	0.13041	0.30103	-0.23053	0.44961
0.4085	1.84476	0.46952	1.80927	0.41155	1.90359	0.4085	1.85782	0.39629	1.89242	0.24966	2.07324	0.13347	0.0664	-0.22747	0.40114
0.41155	1.79607	0.47257	1.83136	0.4146	1.81569	0.41155	1.88567	0.39934	1.88239	0.25272	1.95976	0.13653	0.30103	-0.22441	0.38751
0.4146	1.86332	0.47562	1.83031	0.41766	1.88421	0.4146	1.86783	0.4024	1.83885	0.25578	2.02172	0.13959	0.29609	-0.22136	0.22003
0.41766	1.85225	0.47867	1.83168	0.42071	1.86351	0.41766	1.87334	0.40545	1.8843	0.25883	2.0111	0.14264	0.40094	-0.2183	0.41106
0.42071	1.80322	0.48172	1.86615	0.42376	1.89702	0.42071	1.88494	0.4085	1.90365	0.26189	2.00442	0.1457	0.47712	-0.21524	0.0228
0.42376	1.72267	0.48477	1.88207	0.42681	1.7774	0.42376	1.85601	0.41155	1.9348	0.26495	1.90361	0.15488	0.41345	-0.20607	0.20666
0.42681	1.83481	0.48782	1.8451	0.42986	1.88365	0.42681	1.84859	0.4146	1.85431	0.268	1.99531	0.15794	0.38031	-0.1969	0.3179
0.42986	1.87449	0.49087	1.78653	0.43291	1.88681	0.42986	1.83095	0.41766	1.95284	0.27106	1.96634	0.161	0.69569	-0.19384	0.51112
0.43291	1.79239	0.49391	1.89708	0.43597	1.89814	0.43291	1.84417	0.42071	1.8695	0.27411	1.937	0.16405	0.48931	-0.18466	0.33605
0.43597	1.83805	0.49696	1.89416	0.43902	1.78822	0.43597	1.82479	0.42376	1.90789	0.27717	1.91335	0.16711	0.3386	-0.18161	0.305
0.43902	1.85126	0.50001	1.93026	0.44207	1.84301	0.43902	1.90086	0.42681	1.79206	0.28023	1.93393	0.17017	0.30103	-0.17855	0.10751
0.44207	1.96918	0.50306	1.90818	0.44512	1.82036	0.44207	1.81787	0.42986	1.84366	0.28328	1.95565	0.17323	0.34233	-0.17549	0.09937
0.44512	1.90032	0.50611	1.83026	0.44817	1.80203	0.44512	1.85954	0.43291	1.89848	0.28634	1.84792	0.17629	0.41912	-0.17243	0.53652
0.44817	1.87099	0.50916	1.87784	0.45122	1.87781	0.44817	1.87404	0.43597	1.88329	0.28939	1.9087	0.17934	0.06501	-0.16937	0.42126
0.45122	1.88408	0.5122	1.84507	0.45427	1.81747	0.45122	1.9273	0.43902	1.85779	0.29245	1.94675	0.1824	0.60206	-0.16632	0.45231
0.45427	1.81954	0.51525	1.80538	0.45732	1.84915	0.45427	1.86332	0.44207	1.83079	0.2955	1.9212	0.18546	0.4942	-0.15408	0.43215
0.45732	1.81842	0.5183	1.81821	0.46037	1.86317	0.45732	1.84242	0.44512	1.87506	0.29856	1.89869	0.19463	0.40167	-0.15102	0.37908
0.46037	1.76347	0.52135	1.83288	0.46342	1.85396	0.46037	1.88052	0.44817	1.85489	0.30162	1.92714	0.19769	0.58232	-0.12962	0.29352
0.46342	1.92461	0.5244	1.77457	0.46647	1.82668	0.46342	1.86667	0.45122	1.94228	0.30467	1.86847	0.20075	0.00875	-0.12656	0.30103
0.46647	1.84548	0.52744	1.88103	0.46952	1.85079	0.46647	1.89272	0.45427	1.87897	0.30773	1.87754	0.20381	0.30103	-0.1235	0.09864
0.46952	1.85357	0.53049	1.95723	0.47257	1.77907	0.46952	1.78643	0.45732	1.82149	0.31078	1.94327	0.20686	0.7747	-0.12044	0.14931
0.47257	1.82267	0.53354	1.76825	0.47562	1.90186	0.47257	1.80421	0.46037	1.88604	0.31384	1.88523	0.20992	0.9828	-0.11738	0.15252
0.47562	1.8451	0.53658	1.84251	0.47867	1.85046	0.47562	1.94911	0.46342	1.85346	0.31689	1.96917	0.21298	1.39604	-0.11432	0.10019
0.47867	1.8451	0.53963	1.84135	0.48172	1.82762	0.47867	1.83168	0.46647	1.87164	0.31995	1.94651	0.21604	2.12764	-0.11126	0.47712
0.48172	1.87803	0.54268	1.80758	0.48477	1.85629	0.48172	1.86923	0.46952	1.79652	0.323	1.8181	0.21909	2.31079	-0.1082	0.50327
0.48477	1.83533	0.54572	1.82334	0.48782	1.88367	0.48477	1.88383	0.47257	1.8204	0.32606	1.90704	0.22215	2.30211	-0.10515	0.30103
0.48782	1.8716	0.54877	1.87197	0.49087	1.85108	0.48782	1.88123	0.47562	1.97691	0.32911	1.86629	0.22521	2.26144	-0.10209	0.37816
0.49087	1.93402	0.55182	1.91689	0.49391	1.94658	0.49087	1.93836	0.47867	1.92703	0.33217	1.94644	0.22826	2.23227	-0.09903	0.56936
0.49391	1.8281	0.55486	1.88572	0.49696	1.84397	0.49391	1.81954	0.48172	1.87466	0.33522	1.78573	0.23132	2.24586	-0.09597	0.32673
0.49696	1.83649	0.55791	1.84505	0.50001	1.72198	0.49696	1.8451	0.48477	1.86068	0.33827	1.95455	0.23438	2.21007	-0.08679	0.16749
0.50001	1.84993	0.56095	1.88649	0.50306	1.89265	0.50001	1.89857	0.48782	1.94735	0.34133	1.80526	0.23744	2.15146	-0.08373	0.43332
0.50306	1.82945	0.564	1.91382	0.50611	1.89955	0.50306	1.84512	0.49087	1.94738	0.34438	1.85548	0.24049	2.13509	-0.08067	0.30103
0.50611	1.76843	0.56705	1.87193	0.50916	1.75702	0.50611	1.90635	0.49391	1.79955	0.34744	1.91407	0.24355	2.1482	-0.07761	0.29278
0.50916	1.87934	0.57009	1.91409	0.5122	1.8574	0.50916	1.8365	0.49696	1.91759	0.35049	1.87564	0.24661	2.06974	-0.06538	0.22515
0.5122	1.88061	0.57314	1.8366	0.51525	1.82367	0.5122	1.85754	0.50001	1.86122	0.35355	1.87572	0.24966	2.13335	-0.06232	0.25715
0.51525	1.81297	0.57618	1.91321	0.5183	1.74858	0.51525	1.82898	0.50306	1.93411	0.3566	1.91908	0.25272	2.10665	-0.05926	0.30103
0.5183	1.81342	0.57923	1.83581	0.52135	1.87464	0.5183	1.82865	0.50611	1.88772	0.35965	1.97332	0.25578	2.03976	-0.0562	0.12455
0.52135	1.77485	0.58227	1.95366	0.5244	1.88978	0.52135	1.91486	0.50916	1.92853	0.36271	1.84902	0.25883	2.02329	-0.05314	0.6392
0.5244	1.89346	0.58531	1.91908	0.52744	1.90531	0.5244	1.82453	0.5122	1.97281	0.36576	1.83056	0.26189	2.02858	-0.05008	0.39956
0.52744	1.80297	0.58836	1.85847	0.53049	1.86611	0.52744	1.94097	0.51525	1.92565	0.36881	1.83911	0.26495	1.97772	-0.04702	0.34755
0.53049	1.86178	0.5914	1.88999	0.53354	1.86884	0.53049	1.85878	0.5183	1.8901	0.37187	1.95586	0.268	2.00303	-0.04396	0.30103
0.53354	1.81449	0.59445	1.8701	0.53658	1.86294	0.53354	1.77975	0.52135	1.8376	0.37492	1.89323	0.27106	2.00187	-0.0409	0.31661
0.53658	1.92744	0.59749	1.93199	0.53963	1.8628	0.53658	1.88988	0.5244	1.90479	0.37797	1.9894	0.27411	1.98573	-0.03784	0.35076
0.53963	1.81609	0.60054	1.91184	0.54268	1.84348	0.53963	1.86515	0.52744	1.91676	0.38103	1.8726	0.27717	2.01041	-0.03478	0.37871
0.54268	1.8295	0.60358	1.86824	0.54572	1.84983	0.54268	1.89351	0.53049	1.95141	0.38408	1.90201	0.28023	2.01381	-0.03173	0.40977
0.54572	1.81329	0.60662	1.93211	0.54877	1.85457	0.54572	1.838	0.53354	1.86793	0.38713	1.8723	0.28328	2.02305	-0.02867	0.30103
0.54877	1.87846	0.60967	1.94534	0.55182	1.89368	0.54877	1.84868	0.53658	1.93823	0.39019	1.9452	0.28634	1.95024	-0.02561	0.84074
0.55182	1.85397	0.61271	1.85144	0.55486	1.85155	0.55182	1.92838	0.53963	1.84402	0.39324	1.90179	0.28939	1.89863	-0.01643	0.38892
0.55486	1.7565	0.61575	1.9191	0.55791	1.84746	0.55486	1.8679	0.54268	1.89885	0.39629	1.91637	0.29245	1.91051	-0.01337	0.0977
0.55791	1.87599	0.61879	1.86145	0.56095	1.9077	0.55791	1.8555	0.54572	1.83995	0.39934	1.90025	0.2955	1.93952	-0.00113	0.36808
0.56095	1.86639	0.62184	1.79572	0.564	1.86342	0.56095	1.93432	0.54877	1.85512	0.4024	1.8712	0.29856	1.88839	0.00193	0.60071
0.564	1.88645	0.62488	1.8813	0.56705	1.88649	0.564	1.90314	0.55182	1.87424	0.40545	1.95424	0.30162	1.97146	0.01111	0.46197
0.56705	1.84455	0.62792	1.8583	0.57009	1.86332	0.56705	1.95931	0.55486	1.87255	0.4085	1.97679	0.30467	1.9337	0.01416	0.43092
0.57009	1.86361	0.63096	1.97582	0.57314	1.83854	0.57009	1.89501	0.55791	1.88701	0.41155	1.95606	0.30773	1.99123	0.02334	0.67875
0.57314	1.84833	0.63401	1.88743	0.57618	1.9039	0.57314	1.82978	0.56095	1.9168	0.4146	1.96137	0.31078	1.9755	0.0264	0.46172
0.57618	1.74951	0.63705	1.90522	0.57923	1.89407	0.57618	1.81551	0.564	1.76367	0.41766	1.96439	0.31384	1.94314	0.02946	0.35835
0.57923	1.89489	0.64009	1.88654	0.58227	1.89697	0.57923	1.82535	0.56705	1.92147	0.42071	1.93157	0.31689	1.9235	0.03252	0.80666
0.58227	1.9357	0.64313	1.88212	0.58531	1.92157	0.58227	1.90126	0.57009	1.8013	0.42376	1.97919	0.31995	1.97509	0.03558	0.30103
0.58531	1.95138	0.64617	1.91783	0.58836	1.89943	0.58531	1.87721	0.57314	1.8726	0.42681	1.8987	0.323	1.9642	0.03864	0.15602
0.58836	1.92577	0.64921	1.91809	0.5914	1.93105	0.58836	1.8524	0.57618	1.88989	0.42986	1.89487	0.32606	1.85902	0.0417	0.47712
0.5914	1.874	0.65225	1.92783	0.59445	1.93347	0.5914	1.90469	0.57923	1.89322	0.43291	1.88003	0.32911	1.89255	0.04476	0.01545
0.59445	1.86938	0.6553	1.82979	0.59749	1.79975	0.59445	1.89395	0.58227	1.90143	0.43597	1.895	0.33217	1.99511	0.05394	0.21248
0.59749	1.96628	0.65834	1.85638	0.60054	1.9172	0.59749	1.86297	0.58531	1.89581	0.43902	1.93671	0.33522	1.98058	0.06311	0.34093
0.60054	1.89464	0.66138	1.90339	0.60358	1.82808	0.60054	1.88148	0.58836	1.89167	0.44207	1.94234	0.33827	1.94066	0.06617	0.22278
0.60358	1.89634	0.66442	1.89045	0.60662	1.88956	0.60358	1.89357	0.5914	1.91281	0.44512	1.88507	0.34133	1.97802	0.06923	0.37785
0.60662	1.88356	0.66746	1.85121	0.60967	1.87036	0.60662	1.90114	0.59445	1.94839	0.44817	1.83161	0.34438	1.94092	0.07229	0.52552
0.60967	1.77445	0.6705	1.93599	0.61271	1.88649	0.60967	1.905	0.59749	1.90277	0.45122	1.91417	0.34744	1.98087	0.07535	0.61498
0.61271	1.93336	0.67354	1.98237	0.61575	1.93444	0.61271	1.95307	0.60054	1.90973	0.45427	1.86407	0.35049	1.96069	0.08147	0.11019
0.61575	1.9294	0.67658	1.93335	0.61879	1.85471	0.61575	1.95423	0.60358	1.9949	0.45732	1.90849	0.35355	2.0431	0.08759	0.23581
0.61879	1.87217	0.67962	1.84613	0.62184	1.86171	0.61879	1.88659	0.60662	1.9198	0.46037	1.93912	0.3566	2.0982	0.09676	0.30512
0.62184	1.97191	0.68265	1.97716	0.62488	1.89433	0.62184	1.90698	0.60967	1.87829	0.46342	1.90343	0.35965	1.9602	0.09982	0.38191
0.62488	1.83573	0.68569	1.81597	0.62792	1.91519	0.62488	1.93653	0.61271	1.90405	0.46647	1.97936	0.36271	1.98865	0.109	0.53735
0.62792	1.8948	0.68873	1.92124	0.63096	1.93009	0.62792	1.88288	0.61575	1.92945	0.46952	1.93089	0.36576	1.91501	0.11206	0.59017
0.63096	1.95426	0.69177	1.95391	0.63401	1.88357	0.63096	1.92035	0.61879	1.81846	0.47257	1.83218	0.36881	1.98751	0.11512	0.3452
0.63401	1.86406	0.69481	1.94273	0.63705	1.88247	0.63401	1.96155	0.62184	1.92459	0.47562	2.00572	0.37187	1.95668	0.11818	0.64184
0.63705	1.86011	0.69785	1.90043	0.64009	1.92322	0.63705	1.93212	0.62488	1.88249	0.47867	1.87192	0.37492	1.96543	0.12123	0.65693
0.64009	1.90748	0.70089	1.89798	0.64313	1.90482	0.64009	1.89438	0.62792	1.89818	0.48172	1.89635	0.37797	1.98393	0.12429	0.40848
0.64313	1.90449	0.70392	1.92999	0.64617	1.9532	0.64313	1.8635	0.63096	1.96647	0.48477	1.92948	0.38103	1.86373	0.12735	0.33863
0.64617	1.8418	0.70696	1.90186	0.64921	1.8527	0.64617	1.96978	0.63401	1.9567	0.48782	1.86178	0.38408	1.88314	0.13041	0.01119
0.64921	1.89006	0.71	1.93565	0.65225	1.89579	0.64921	1.9291	0.63705	1.92324	0.49087	1.93007	0.38713	1.9332	0.13347	0.10829
0.65225	1.84559	0.71304	1.92708	0.6553	1.933	0.65225	1.8361	0.64009	1.86061	0.49391	1.90858	0.39019	1.97004	0.13653	0.20607
0.6553	1.91346	0.71607	1.90108	0.65834	1.85188	0.6553	1.94302	0.64313	1.94035	0.49696	1.91461	0.39324	1.93051	0.13959	0.60206
0.65834	1.94462	0.71911	1.97746	0.66138	1.86778	0.65834	1.92702	0.64617	1.95421	0.50001	1.9237	0.39629	1.94759	0.14264	0.50215
0.66138	1.84327	0.72215	1.95002	0.66442	1.95069	0.66138	1.91226	0.64921	1.94939	0.50306	1.87842	0.39934	2.01386	0.1457	0.47712
0.66442	1.91285	0.72518	1.92614	0.66746	1.93428	0.66442	1.86209	0.65225	1.92487	0.50611	1.9451	0.4024	1.93604	0.161	0.38349
0.66746	1.93464	0.72822	1.94981	0.6705	2.00101	0.66746	2.00837	0.6553	1.87164	0.50916	1.892	0.40545	2.00403	0.17017	0.50899
0.6705	1.96214	0.73126	1.90145	0.67354	1.97638	0.6705	1.91438	0.65834	1.91827	0.5122	1.81952	0.4085	1.92458	0.17323	0.53102
0.67354	1.95608	0.73429	1.93258	0.67658	1.97828	0.67354	1.94818	0.66138	1.92196	0.51525	1.89693	0.41155	1.96417	0.17629	0.48397
0.67658	1.93347	0.73733	1.93952	0.67962	1.93288	0.67658	1.93209	0.66442	1.93475	0.5183	1.92423	0.4146	1.94178	0.17934	0.33906
0.67962	1.89598	0.74037	2.03995	0.68265	1.91695	0.67962	1.92116	0.66746	1.97299	0.52135	1.91198	0.41766	1.9672	0.1824	0.59014
0.68265	2.00554	0.7434	1.94203	0.68569	1.99879	0.68265	1.95848	0.6705	1.9443	0.5244	1.916	0.42071	1.9384	0.18546	0.37541
0.68569	1.93394	0.74644	1.93682	0.68873	1.89995	0.68569	1.89879	0.67354	1.90168	0.52744	2.01169	0.42376	1.92347	0.18852	0.32777
0.68873	1.93333	0.74947	1.97034	0.69177	1.95022	0.68873	1.92546	0.67658	1.90449	0.53049	1.94355	0.42681	1.87324	0.19769	0.51217
0.69177	1.91362	0.75251	1.99089	0.69481	1.88333	0.69177	1.94036	0.67962	2.00506	0.53354	1.88382	0.42986	1.95308	0.20075	0.47389
0.69481	1.96924	0.75554	1.84591	0.69785	1.91377	0.69481	1.94176	0.68265	1.96154	0.53658	1.93305	0.43291	1.97571	0.20381	0.1172
0.69785	1.90942	0.75858	1.92858	0.70089	1.92681	0.69785	1.9032	0.68569	2.00831	0.53963	1.90251	0.43597	1.9333	0.20686	0.371
0.70089	1.99619	0.76161	1.96298	0.70392	1.95336	0.70089	1.91674	0.68873	1.90525	0.54268	1.88649	0.43902	1.94599	0.20992	0.80846
0.70392	1.93079	0.76464	2.00478	0.70696	1.97598	0.70392	1.89118	0.69177	1.93414	0.54572	1.77532	0.44207	1.93424	0.21298	1.35557
0.70696	1.98739	0.76768	1.94164	0.71	1.98462	0.70696	1.97233	0.69481	1.95341	0.54877	1.85681	0.44512	1.94878	0.21604	2.28417
0.71	1.94407	0.77071	2.00341	0.71304	1.91085	0.71	1.93863	0.69785	1.92291	0.55182	1.97772	0.44817	1.95229	0.21909	2.39474
0.71304	1.94175	0.77374	1.98338	0.71607	1.96848	0.71304	1.86383	0.70089	1.93984	0.55486	1.94565	0.45122	1.96072	0.22215	2.37563
0.71607	1.96338	0.77678	1.98932	0.71911	1.95439	0.71607	1.92886	0.70392	1.90713	0.55791	1.95593	0.45427	1.97313	0.22521	2.32877
0.71911	1.93417	0.77981	1.96604	0.72215	1.92256	0.71911	1.95901	0.70696	1.91289	0.56095	1.97736	0.45732	1.94914	0.22826	2.29931
0.72215	1.90821	0.78284	1.91383	0.72518	1.95424	0.72215	1.90757	0.71	1.93311	0.564	1.88656	0.46037	2.01236	0.23132	2.28457
0.72518	1.96331	0.78588	1.93133	0.72822	1.83251	0.72518	1.93201	0.71304	1.95191	0.56705	1.92279	0.46342	1.91242	0.23438	2.34302
0.72822	1.93814	0.78891	2.04627	0.73126	1.91554	0.72822	1.87837	0.71607	2.00043	0.57009	1.88599	0.46647	1.92975	0.23744	2.19047
0.73126	1.91424	0.79194	2.01108	0.73429	1.97657	0.73126	1.94784	0.71911	1.96342	0.57314	1.8984	0.46952	1.94758	0.24049	2.25247
0.73429	1.93584	0.79497	1.94506	0.73733	1.90983	0.73429	2.01823	0.72215	1.92332	0.57618	1.89101	0.47257	1.90465	0.24355	2.20965
0.73733	1.90318	0.79801	2.00985	0.74037	1.96987	0.73733	1.91497	0.72518	1.95107	0.57923	1.94951	0.47562	1.92767	0.24661	2.15143
0.74037	1.99284	0.80104	1.99893	0.7434	1.95029	0.74037	1.98574	0.72822	1.84408	0.58227	1.93485	0.47867	1.93785	0.24966	2.18344
0.7434	1.93017	0.80407	1.98971	0.74644	1.94525	0.7434	2.00857	0.73126	1.98025	0.58531	1.88731	0.48172	1.98381	0.25272	2.1405
0.74644	1.95542	0.8071	2.07274	0.74947	1.91253	0.74644	1.8514	0.73429	1.92878	0.58836	1.9021	0.48477	1.96463	0.25578	2.10847
0.74947	1.93502	0.81013	2.09385	0.75251	1.9317	0.74947	1.97644	0.73733	1.88512	0.5914	1.9822	0.48782	2.00914	0.25883	2.11208
0.75251	1.94846	0.81316	2.09428	0.75554	1.93422	0.75251	1.9567	0.74037	1.93504	0.59445	1.99666	0.49087	2.02557	0.26189	2.0926
0.75554	1.94006	0.81619	2.06546	0.75858	1.90725	0.75554	1.898	0.7434	2.05646	0.59749	1.95987	0.49391	1.9933	0.26495	2.12198
0.75858	1.93848	0.81922	2.01803	0.76161	1.97873	0.75858	1.94422	0.74644	1.93867	0.60054	1.85971	0.49696	1.94949	0.268	2.06184
0.76161	1.98917	0.82225	2.1134	0.76464	1.97383	0.76161	2	0.74947	1.97508	0.60358	1.95153	0.50001	1.87458	0.27106	2.02057
0.76464	1.99604	0.82528	2.03793	0.76768	1.92468	0.76464	2.02327	0.75251	1.99728	0.60662	1.94475	0.50306	1.8947	0.27411	2.05746
0.76768	2.03768	0.82831	2.06577	0.77071	2.01693	0.76768	2.01807	0.75554	1.93107	0.60967	1.92787	0.50611	1.93867	0.27717	2.0758
0.77071	1.97843	0.83134	2.06572	0.77374	1.92252	0.77071	1.95883	0.75858	1.96493	0.61271	1.94205	0.50916	1.90065	0.28023	2.01342
0.77374	1.99911	0.83437	2.02771	0.77678	1.94617	0.77374	1.97849	0.76161	1.93392	0.61575	1.94446	0.5122	1.94446	0.28328	2.06528
0.77678	1.97391	0.8374	1.97268	0.77981	1.95712	0.77678	1.99849	0.76464	2.03147	0.61879	1.95891	0.51525	1.95196	0.28634	2.04667
0.77981	1.94225	0.84043	2.0521	0.78284	1.95129	0.77981	1.98375	0.76768	1.97798	0.62184	1.95445	0.5183	1.87749	0.28939	1.96444
0.78284	2.00895	0.84346	2.13836	0.78588	2.04297	0.78284	2.01556	0.77071	2.01703	0.62488	1.95136	0.52135	1.8956	0.29245	1.99908
0.78588	2.0251	0.84649	2.10688	0.78891	1.94723	0.78588	1.9664	0.77374	1.93782	0.62792	1.94939	0.5244	1.97267	0.2955	1.96398
0.78891	1.99848	0.84951	2.07774	0.79194	1.94306	0.78891	2.01764	0.77678	1.94459	0.63096	1.95365	0.52744	2.0817	0.29856	2.01103
0.79194	2.02689	0.85254	2.06064	0.79497	1.98227	0.79194	2.04894	0.77981	1.98922	0.63401	1.96633	0.53049	1.99039	0.30162	2.06936
0.79497	1.9737	0.85557	2.14409	0.79801	1.98412	0.79497	1.99123	0.78284	1.95277	0.63705	1.91388	0.53354	1.91449	0.30467	2.08709
0.79801	2.02417	0.8586	2.11861	0.80104	1.97015	0.79801	1.9998	0.78588	2.04089	0.64009	1.92942	0.53658	1.8798	0.30773	1.94541
0.80104	2.0222	0.86162	2.14835	0.80407	2.06602	0.80104	2.03644	0.78891	1.96332	0.64313	1.88889	0.53963	1.91681	0.31078	1.97377
0.80407	1.99796	0.86465	2.25498	0.8071	2.0466	0.80407	2.05972	0.79194	2.00994	0.64617	1.98243	0.54268	1.9043	0.31384	1.9874
0.8071	2.037	0.86768	2.2543	0.81013	2.08636	0.8071	2.05851	0.79497	2.02772	0.64921	1.8847	0.54572	2.00528	0.31689	1.88744
0.81013	2.05138	0.8707	2.27103	0.81316	2.10686	0.81013	2.13898	0.79801	2.01239	0.65225	1.94448	0.54877	1.95919	0.31995	1.95605
0.81316	2.05745	0.87373	2.30458	0.81619	2.03294	0.81316	2.09278	0.80104	2.01976	0.6553	1.98677	0.55182	1.96642	0.323	1.9303
0.81619	2.05611	0.87676	2.4632	0.81922	2.02457	0.81619	2.0449	0.80407	2.07264	0.65834	1.94217	0.55486	1.96452	0.32606	1.91402
0.81922	2.08119	0.87978	2.6428	0.82225	2.00032	0.81922	2.06766	0.8071	2.06615	0.66138	1.99647	0.55791	1.97129	0.32911	2.00057
0.82225	1.99635	0.88281	2.83027	0.82528	1.97602	0.82225	1.98309	0.81013	2.09085	0.66442	1.87434	0.56095	2.02114	0.33217	1.99742
0.82528	1.95255	0.88583	2.94903	0.82831	2.03215	0.82528	2.05627	0.81316	2.05964	0.66746	1.90823	0.564	1.96381	0.33522	1.98577
0.82831	2.02373	0.88886	2.97565	0.83134	2.02454	0.82831	2.0129	0.81619	2.07703	0.6705	1.97367	0.56705	1.98065	0.33827	2.03819
0.83134	2.00795	0.89188	2.85638	0.83437	1.98365	0.83134	2.02034	0.81922	1.98108	0.67354	1.98928	0.57009	1.98017	0.34133	2.00946
0.83437	2.05625	0.89491	2.65471	0.8374	2.00432	0.83437	2.04539	0.82225	1.97806	0.67658	1.99183	0.57314	1.91705	0.34438	1.97027
0.8374	2.10797	0.89793	2.44989	0.84043	2.08547	0.8374	2.1512	0.82528	2.08123	0.67962	1.95556	0.57618	1.93077	0.34744	1.99292
0.84043	2.12519	0.90096	2.3225	0.84346	2.08032	0.84043	2.03428	0.82831	2.02902	0.68265	2.06305	0.57923	1.92488	0.35049	1.90257
0.84346	2.06401	0.90398	2.32062	0.84649	2.07459	0.84346	2.12996	0.83134	2.03771	0.68569	1.85155	0.58227	1.98227	0.35355	1.98528
0.84649	2.06889	0.90701	2.23985	0.84951	2.09637	0.84649	2.08547	0.83437	2.06239	0.68873	1.99606	0.58531	1.95869	0.3566	1.93894
0.84951	2.11687	0.91003	2.18009	0.85254	2.10619	0.84951	2.06193	0.8374	2.14718	0.69177	1.99462	0.58836	1.94162	0.35965	1.91762
0.85254	2.0867	0.91305	2.21972	0.85557	2.08839	0.85254	2.12304	0.84043	2.1141	0.69481	2.00205	0.5914	1.92846	0.36271	1.96446
0.85557	2.14263	0.91608	2.23682	0.8586	2.13426	0.85557	2.11727	0.84346	2.04314	0.69785	2.0087	0.59445	1.9722	0.36576	2.03885
0.8586	2.08812	0.9191	2.19054	0.86162	2.10746	0.8586	2.16435	0.84649	2.07188	0.70089	1.95615	0.59749	1.93623	0.36881	2.01614
0.86162	2.13899	0.92212	2.23359	0.86465	2.26824	0.86162	2.10824	0.84951	2.09392	0.70392	1.87374	0.60054	1.95271	0.37187	2.00339
0.86465	2.20648	0.92514	2.19807	0.86768	2.26286	0.86465	2.26366	0.85254	2.0753	0.70696	1.98663	0.60358	2.01708	0.37492	1.97577
0.86768	2.25502	0.92817	2.24615	0.8707	2.29547	0.86768	2.29201	0.85557	2.08351	0.71	1.98982	0.60662	1.91936	0.37797	1.98078
0.8707	2.28383	0.93119	2.22216	0.87373	2.3319	0.8707	2.33684	0.8586	2.21096	0.71304	2.02273	0.60967	1.84883	0.38103	1.95772
0.87373	2.31164	0.93421	2.30637	0.87676	2.459	0.87373	2.3783	0.86162	2.24983	0.71607	1.97878	0.61271	1.86954	0.38408	1.98713
0.87676	2.47491	0.93723	2.26537	0.87978	2.60837	0.87676	2.5051	0.86465	2.35596	0.71911	2.02918	0.61575	1.99125	0.38713	1.97859
0.87978	2.59744	0.94025	2.26897	0.88281	2.80054	0.87978	2.58374	0.86768	2.42802	0.72215	2.01142	0.61879	1.94534	0.39019	1.95374
0.88281	2.81538	0.94327	2.30351	0.88583	2.91408	0.88281	2.73837	0.8707	2.43894	0.72518	1.9082	0.62184	1.97415	0.39324	1.90238
0.88583	2.91918	0.94629	2.35837	0.88886	2.93097	0.88583	2.863	0.87373	2.45802	0.72822	1.89473	0.62488	1.97376	0.39629	2.00261
0.88886	2.91707	0.94931	2.43213	0.89188	2.84864	0.88886	2.89728	0.87676	2.4704	0.73126	2.00102	0.62792	1.96691	0.39934	2.03932
0.89188	2.75384	0.95233	2.52742	0.89491	2.66213	0.89188	2.8424	0.87978	2.60209	0.73429	1.91248	0.63096	1.96792	0.4024	1.96359
0.89491	2.56025	0.95535	2.76564	0.89793	2.43935	0.89491	2.67743	0.88281	2.72866	0.73733	1.99398	0.63401	1.99221	0.40545	1.96877
0.89793	2.38234	0.95837	2.89422	0.90096	2.37866	0.89793	2.51477	0.88583	2.83197	0.74037	2.03588	0.63705	1.88473	0.4085	1.94431
0.90096	2.32362	0.96139	3.06131	0.90398	2.28541	0.90096	2.43233	0.88886	2.87486	0.7434	1.984	0.64009	1.93551	0.41155	2.01126
0.90398	2.27927	0.96441	3.32726	0.90701	2.35501	0.90398	2.34128	0.89188	2.80967	0.74644	1.8923	0.64313	1.91811	0.4146	2.01734
0.90701	2.27538	0.96743	3.70733	0.91003	2.21722	0.90701	2.29621	0.89491	2.64281	0.74947	1.97547	0.64617	1.90996	0.41766	2.03982
0.91003	2.29078	0.97045	4.19584	0.91305	2.25477	0.91003	2.26172	0.89793	2.5183	0.75251	1.89898	0.64921	1.95394	0.42071	1.96772
0.91305	2.26752	0.97347	4.46341	0.91608	2.18385	0.91305	2.25009	0.90096	2.40962	0.75554	1.94757	0.65225	1.98968	0.42376	1.94431
0.91608	2.19967	0.97649	4.60305	0.9191	2.20382	0.91608	2.21219	0.90398	2.34798	0.75858	1.91062	0.6553	1.97689	0.42681	1.96315
0.9191	2.2428	0.9795	4.59683	0.92212	2.2338	0.9191	2.19162	0.90701	2.24501	0.76161	1.99489	0.65834	1.89606	0.42986	1.97772
0.92212	2.20952	0.98252	4.45751	0.92514	2.23697	0.92212	2.23598	0.91003	2.25273	0.76464	1.99909	0.66138	1.91957	0.43291	1.96354
0.92514	2.20202	0.98554	4.11896	0.92817	2.18015	0.92514	2.23118	0.91305	2.24295	0.76768	1.98873	0.66442	1.98457	0.43597	1.9825
0.92817	2.22396	0.98856	3.77125	0.93119	2.24947	0.92817	2.23315	0.91608	2.26326	0.77071	1.92575	0.66746	1.97311	0.43902	2.02213
0.93119	2.25095	0.99157	3.2891	0.93421	2.2637	0.93119	2.24253	0.9191	2.22552	0.77374	1.98774	0.6705	2.0045	0.44207	2.02809
0.93421	2.24304	0.99459	3.07555	0.93723	2.32049	0.93421	2.24718	0.92212	2.22745	0.77678	2.02192	0.67354	1.97828	0.44512	1.97657
0.93723	2.27589	0.99761	2.86885	0.94025	2.29158	0.93723	2.29294	0.92514	2.20516	0.77981	1.98922	0.67658	1.97828	0.44817	2.037
0.94025	2.27385	1.00062	2.63972	0.94327	2.33002	0.94025	2.33217	0.92817	2.25756	0.78284	2.00774	0.67962	1.95843	0.45122	1.96762
0.94327	2.3197	1.00364	2.47913	0.94629	2.36511	0.94327	2.39945	0.93119	2.30978	0.78588	2.00094	0.68265	2.00741	0.45427	1.96552
0.94629	2.37424	1.00665	2.40315	0.94931	2.42736	0.94629	2.38913	0.93421	2.32428	0.78891	2.03913	0.68569	1.96196	0.45732	1.96054
0.94931	2.45575	1.00967	2.3343	0.95233	2.7697	0.94931	2.49542	0.93723	2.31502	0.79194	2.02304	0.68873	2.01926	0.46037	2.02523
0.95233	2.66516	1.01268	2.30249	0.95535	2.92954	0.95233	2.62521	0.94025	2.35643	0.79497	1.99286	0.69177	1.99668	0.46342	2.01929
0.95535	2.80557	1.0157	2.30454	0.95837	3.00137	0.95535	2.81645	0.94327	2.36271	0.79801	2.01544	0.69481	1.93622	0.46647	1.99018
0.95837	2.81817	1.01871	2.26183	0.96139	3.2706	0.95837	3.07711	0.94629	2.45433	0.80104	2.01914	0.69785	2.04044	0.46952	2.02204
0.96139	2.96184	1.02173	2.27059	0.96441	3.56885	0.96139	3.45064	0.94931	2.54976	0.80407	1.97864	0.70089	2.01751	0.47257	1.93334
0.96441	3.21623	1.02474	2.20489	0.96743	3.93304	0.96441	3.80822	0.95233	2.68966	0.8071	2.05581	0.70392	1.98662	0.47562	1.89355
0.96743	3.54065	1.02776	2.20276	0.97045	4.2553	0.96743	3.99627	0.95535	3.00375	0.81013	2.06852	0.70696	1.99495	0.47867	1.99985
0.97045	4.01922	1.03077	2.20021	0.97347	4.46744	0.97045	4.31513	0.95837	3.33834	0.81316	2.06892	0.71	2.01057	0.48172	1.99242
0.97347	4.39579	1.03378	2.18267	0.97649	4.47188	0.97347	4.57562	0.96139	3.70269	0.81619	2.05631	0.71304	2.02592	0.48477	2.05152
0.97649	4.63378	1.0368	2.25821	0.9795	4.41275	0.97649	4.62604	0.96441	3.95761	0.81922	2.11529	0.71607	1.92111	0.48782	2.01874
0.9795	4.67185	1.03981	2.20025	0.98252	4.34301	0.9795	4.61587	0.96743	4.25986	0.82225	2.10983	0.71911	1.98246	0.49087	2.03622
0.98252	4.44165	1.04282	2.17495	0.98554	4.2348	0.98252	4.40034	0.97045	4.53264	0.82528	2.03663	0.72215	1.96129	0.49391	2.0208
0.98554	3.98312	1.04583	2.16869	0.98856	3.87799	0.98554	4.23839	0.97347	4.71819	0.82831	2.05812	0.72518	2.03216	0.49696	1.95543
0.98856	3.54402	1.04884	2.13569	0.99157	3.31687	0.98856	3.92774	0.97649	4.67058	0.83134	2.04597	0.72822	1.97313	0.50001	1.97249
0.99157	3.27059	1.05186	2.17192	0.99459	3.03569	0.99157	3.42502	0.9795	4.50601	0.83437	2.12455	0.73126	1.95844	0.50306	1.96583
0.99459	2.99644	1.05487	2.20481	0.99761	2.9064	0.99459	3.07363	0.98252	4.31837	0.8374	2.1178	0.73429	1.97889	0.50611	1.96987
0.99761	2.79441	1.05788	2.19156	1.00062	2.72101	0.99761	2.88244	0.98554	4.14518	0.84043	2.16437	0.73733	1.93698	0.50916	1.95737
1.00062	2.58812	1.06089	2.15655	1.00364	2.48018	1.00062	2.75376	0.98856	3.87367	0.84346	2.08421	0.74037	1.98779	0.5122	1.95415
1.00364	2.45306	1.0639	2.13741	1.00665	2.35986	1.00364	2.54318	0.99157	3.56052	0.84649	2.0326	0.7434	1.98575	0.51525	1.94851
1.00665	2.39883	1.06691	2.19053	1.00967	2.32302	1.00665	2.42278	0.99459	3.14756	0.84951	2.16933	0.74644	1.95481	0.5183	1.93834
1.00967	2.35481	1.06992	2.19549	1.01268	2.29778	1.00967	2.35467	0.99761	2.87061	0.85254	2.09226	0.74947	1.97571	0.52135	1.98033
1.01268	2.27527	1.07293	2.17366	1.0157	2.2421	1.01268	2.35643	1.00062	2.75622	0.85557	2.1544	0.75251	1.91682	0.5244	2.07289
1.0157	2.30159	1.07594	2.18298	1.01871	2.23543	1.0157	2.27686	1.00364	2.57945	0.8586	2.24557	0.75554	1.97722	0.52744	2.14119
1.01871	2.26327	1.07895	2.23564	1.02173	2.24948	1.01871	2.28509	1.00665	2.41248	0.86162	2.43205	0.75858	1.9729	0.53049	2.04409
1.02173	2.19911	1.08196	2.33605	1.02474	2.19896	1.02173	2.25796	1.00967	2.34379	0.86465	2.60341	0.76161	1.99681	0.53354	1.98055
1.02474	2.25769	1.08497	2.40253	1.02776	2.22656	1.02474	2.2288	1.01268	2.34748	0.86768	2.64725	0.76464	2.00179	0.53658	1.98492
1.02776	2.23778	1.08797	2.4175	1.03077	2.16622	1.02776	2.21972	1.0157	2.29185	0.8707	2.60879	0.76768	2.06376	0.53963	1.97581
1.03077	2.19033	1.09098	2.53468	1.03378	2.23042	1.03077	2.19618	1.01871	2.26926	0.87373	2.5768	0.77071	1.97343	0.54268	1.94354
1.03378	2.21713	1.09399	2.53007	1.0368	2.21479	1.03378	2.18751	1.02173	2.27815	0.87676	2.52954	0.77374	1.90947	0.54572	1.98684
1.0368	2.17884	1.097	2.5019	1.03981	2.23945	1.0368	2.15446	1.02474	2.25673	0.87978	2.62325	0.77678	1.94619	0.54877	2.0362
1.03981	2.1545	1.1	2.45964	1.04282	2.20782	1.03981	2.16132	1.02776	2.15121	0.88281	2.69825	0.77981	1.9815	0.55182	2.05645
1.04282	2.15388	1.10301	2.33979	1.04583	2.15765	1.04282	2.16473	1.03077	2.20496	0.88583	2.81423	0.78284	1.97313	0.55486	2.0086
1.04583	2.15653	1.10602	2.27327	1.04884	2.22599	1.04583	2.18958	1.03378	2.18327	0.88886	2.86621	0.78588	2.04822	0.55791	2.00032
1.04884	2.13188	1.10902	2.26002	1.05186	2.10614	1.04884	2.14388	1.0368	2.16393	0.89188	2.81179	0.78891	1.94111	0.56095	1.95901
1.05186	2.17211	1.11203	2.15964	1.05487	2.17153	1.05186	2.16001	1.03981	2.23027	0.89491	2.74162	0.79194	2.05069	0.564	1.88659
1.05487	2.19513	1.11504	2.24679	1.05788	2.2061	1.05487	2.16213	1.04282	2.17971	0.89793	2.58822	0.79497	2.04237	0.56705	1.95135
1.05788	2.19179	1.11804	2.14174	1.06089	2.18251	1.05788	2.15388	1.04583	2.18307	0.90096	2.46661	0.79801	2.0848	0.57009	1.97229
1.06089	2.16909	1.12105	2.12492	1.0639	2.15962	1.06089	2.18206	1.04884	2.16307	0.90398	2.39743	0.80104	2.04041	0.57314	1.86604
1.0639	2.12253	1.12405	2.15842	1.06691	2.16396	1.0639	2.12122	1.05186	2.17428	0.90701	2.3799	0.80407	2.0291	0.57618	1.9154
1.06691	2.18546	1.12706	2.17771	1.06992	2.21563	1.06691	2.18237	1.05487	2.09776	0.91003	2.31162	0.8071	2.05126	0.57923	1.8853
1.06992	2.17181	1.13006	2.08367	1.07293	2.19045	1.06992	2.20211	1.05788	2.12994	0.91305	2.26246	0.81013	2.08686	0.58227	1.96147
1.07293	2.17761	1.13306	2.1711	1.07594	2.27198	1.07293	2.20389	1.06089	2.15885	0.91608	2.24601	0.81316	2.07745	0.58531	1.98022
1.07594	2.15714	1.13607	2.17816	1.07895	2.24169	1.07594	2.25042	1.0639	2.12253	0.9191	2.248	0.81619	2.04107	0.58836	1.92516
1.07895	2.2646	1.13907	2.18738	1.08196	2.30615	1.07895	2.36769	1.06691	2.21136	0.92212	2.21713	0.81922	2.118	0.5914	2.02903
1.08196	2.30093	1.14207	2.1453	1.08497	2.40933	1.08196	2.33996	1.06992	2.22579	0.92514	2.25823	0.82225	2.05742	0.59445	1.95689
1.08497	2.37486	1.14508	2.14197	1.08797	2.45028	1.08497	2.42634	1.07293	2.21642	0.92817	2.29673	0.82528	2.08449	0.59749	1.91677
1.08797	2.44002	1.14808	2.19357	1.09098	2.50217	1.08797	2.44221	1.07594	2.29694	0.93119	2.30135	0.82831	2.06302	0.60054	1.9495
1.09098	2.48811	1.15108	2.15784	1.09399	2.50643	1.09098	2.50172	1.07895	2.31044	0.93421	2.31716	0.83134	2.03755	0.60358	1.92205
1.09399	2.52638	1.15408	2.09695	1.097	2.47717	1.09399	2.46102	1.08196	2.43218	0.93723	2.34096	0.83437	2.11012	0.60662	1.99956
1.097	2.52407	1.15708	2.16099	1.1	2.41689	1.097	2.40654	1.08497	2.45925	0.94025	2.3439	0.8374	2.12142	0.60967	1.94794
1.1	2.42358	1.16009	2.1014	1.10301	2.3832	1.1	2.39983	1.08797	2.47532	0.94327	2.4111	0.84043	2.23386	0.61271	1.90047
1.10301	2.3611	1.16309	2.13028	1.10602	2.27044	1.10301	2.30113	1.09098	2.4828	0.94629	2.50503	0.84346	2.17827	0.61575	1.9396
1.10602	2.32338	1.16609	2.16268	1.10902	2.22889	1.10602	2.28526	1.09399	2.4604	0.94931	2.63364	0.84649	2.11925	0.61879	2.04455
1.10902	2.28236	1.16909	2.14332	1.11203	2.16161	1.10902	2.2503	1.097	2.41306	0.95233	2.85521	0.84951	2.14278	0.62184	1.97496
1.11203	2.1511	1.17209	2.1377	1.11504	2.11413	1.11203	2.20695	1.1	2.35988	0.95535	3.22825	0.85254	2.14928	0.62488	1.97329
1.11504	2.21708	1.17509	2.14494	1.11804	2.19958	1.11504	2.0947	1.10301	2.29302	0.95837	3.60745	0.85557	2.21008	0.62792	1.96183
1.11804	2.19423	1.17809	2.14676	1.12105	2.11705	1.11804	2.13925	1.10602	2.22748	0.96139	3.89487	0.8586	2.36218	0.63096	2.01182
1.12105	2.16645	1.18109	2.19273	1.12405	2.17125	1.12105	2.13239	1.10902	2.22587	0.96441	4.06988	0.86162	2.60643	0.63401	1.96352
1.12405	2.19574	1.18409	2.17502	1.12706	2.15778	1.12405	2.11224	1.11203	2.21667	0.96743	4.22393	0.86465	2.85086	0.63705	1.96915
1.12706	2.19089	1.18708	2.14411	1.13006	2.13425	1.12706	2.1771	1.11504	2.14868	0.97045	4.3134	0.86768	2.93986	0.64009	1.89733
1.13006	2.17883	1.19008	2.14544	1.13306	2.1827	1.13006	2.13561	1.11804	2.16107	0.97347	4.45008	0.8707	2.8674	0.64313	1.96222
1.13306	2.15542	1.19308	2.16389	1.13607	2.16201	1.13306	2.18355	1.12105	2.11495	0.97649	4.59036	0.87373	2.78163	0.64617	2.01406
1.13607	2.15054	1.19608	2.16248	1.13907	2.12222	1.13607	2.09667	1.12405	2.14407	0.9795	4.44544	0.87676	2.60615	0.64921	1.91775
1.13907	2.17221	1.19907	2.15818	1.14207	2.10918	1.13907	2.13706	1.12706	2.13554	0.98252	4.35367	0.87978	2.60783	0.65225	1.93089
1.14207	2.17934	1.20207	2.19592	1.14508	2.11034	1.14207	2.10598	1.13006	2.13455	0.98554	4.18287	0.88281	2.68143	0.6553	1.94376
1.14508	2.15514	1.20507	2.16224	1.14808	2.12193	1.14508	2.11584	1.13306	2.07039	0.98856	3.90416	0.88583	2.77322	0.65834	1.98939
1.14808	2.21555	1.20806	2.18779	1.15108	2.09535	1.14808	2.07624	1.13607	2.08232	0.99157	3.75983	0.88886	2.87728	0.66138	1.92287
1.15108	2.14567	1.21106	2.15494	1.15408	2.14768	1.15108	2.0442	1.13907	2.09206	0.99459	3.47947	0.89188	2.88006	0.66442	1.94228
1.15408	2.17858	1.21406	2.1449	1.15708	2.16699	1.15408	2.15365	1.14207	2.1228	0.99761	3.15194	0.89491	2.82675	0.66746	1.98671
1.15708	2.1426	1.21705	2.17731	1.16009	2.11678	1.15708	2.09458	1.14508	2.14467	1.00062	2.87649	0.89793	2.71822	0.6705	1.98006
1.16009	2.13884	1.22005	2.14702	1.16309	2.10106	1.16009	2.09734	1.14808	2.12646	1.00364	2.61669	0.90096	2.58412	0.67354	2.01774
1.16309	2.25235	1.22304	2.12372	1.16609	2.136	1.16309	2.08697	1.15108	2.05463	1.00665	2.46973	0.90398	2.54107	0.67658	2.00914
1.16609	2.15809	1.22604	2.12973	1.16909	2.10236	1.16609	2.14697	1.15408	2.10398	1.00967	2.3538	0.90701	2.46422	0.67962	1.98756
1.16909	2.18224	1.22903	2.15156	1.17209	2.12168	1.16909	2.13607	1.15708	2.14095	1.01268	2.33728	0.91003	2.38311	0.68265	2.00259
1.17209	2.12156	1.23202	2.16589	1.17509	2.12018	1.17209	2.10909	1.16009	2.0693	1.0157	2.29598	0.91305	2.31691	0.68569	1.88964
1.17509	2.11492	1.23502	2.16513	1.17809	2.16766	1.17509	2.09337	1.16309	2.1085	1.01871	2.26111	0.91608	2.29625	0.68873	2.0008
1.17809	2.13611	1.23801	2.11517	1.18109	2.16637	1.17809	2.12907	1.16609	2.11727	1.02173	2.30198	0.9191	2.24486	0.69177	2.03479
1.18109	2.17207	1.241	2.18451	1.18409	2.12758	1.18109	2.13078	1.16909	2.14192	1.02474	2.23786	0.92212	2.27562	0.69481	2.0123
1.18409	2.16142	1.244	2.11065	1.18708	2.10352	1.18409	2.17027	1.17209	2.11364	1.02776	2.19307	0.92514	2.28831	0.69785	1.95661
1.18708	2.14191	1.24699	2.14128	1.19008	2.12345	1.18708	2.13749	1.17509	2.12101	1.03077	2.22038	0.92817	2.28447	0.70089	1.98606
1.19008	2.21504	1.24998	2.16411	1.19308	2.1134	1.19008	2.11886	1.17809	2.08065	1.03378	2.18765	0.93119	2.29518	0.70392	1.91009
1.19308	2.15434	1.25297	2.1822	1.19608	2.18951	1.19308	2.08152	1.18109	2.10991	1.0368	2.2332	0.93421	2.37027	0.70696	1.95925
1.19608	2.1417	1.25596	2.12776	1.19907	2.15192	1.19608	2.17665	1.18409	2.05477	1.03981	2.20425	0.93723	2.30913	0.71	2.02589
1.19907	2.16792	1.25896	2.14804	1.20207	2.12386	1.19907	2.13113	1.18708	2.10202	1.04282	2.18983	0.94025	2.39145	0.71304	2.00408
1.20207	2.1722	1.26195	2.13033	1.20507	2.16809	1.20207	2.08426	1.19008	2.0888	1.04583	2.1836	0.94327	2.484	0.71607	2.00043
1.20507	2.16275	1.26494	2.17485	1.20806	2.13486	1.20507	2.16815	1.19308	2.07314	1.04884	2.20685	0.94629	2.5903	0.71911	1.98216
1.20806	2.1706	1.26793	2.13594	1.21106	2.13069	1.20806	2.16859	1.19608	2.06714	1.05186	2.1802	0.94931	2.78931	0.72215	1.97285
1.21106	2.17488	1.27092	2.14292	1.21406	2.15255	1.21106	2.12485	1.19907	2.10809	1.05487	2.17997	0.95233	3.01115	0.72518	2.00349
1.21406	2.17107	1.27391	2.1571	1.21705	2.11731	1.21406	2.13438	1.20207	2.06611	1.05788	2.15678	0.95535	3.41321	0.72822	1.95653
1.21705	2.10614	1.27689	2.15495	1.22005	2.14779	1.21705	2.15256	1.20507	2.09739	1.06089	2.18516	0.95837	3.64387	0.73126	1.99512
1.22005	2.13376	1.27988	2.12959	1.22304	2.10389	1.22005	2.0987	1.20806	2.11852	1.0639	2.21621	0.96139	3.72119	0.73429	2.03347
1.22304	2.12095	1.28287	2.2121	1.22604	2.13119	1.22304	2.06562	1.21106	2.12316	1.06691	2.20395	0.96441	3.88011	0.73733	1.93744
1.22604	2.19837	1.28586	2.18787	1.22903	2.1173	1.22604	2.04353	1.21406	2.15345	1.06992	2.24329	0.96743	4.00115	0.74037	2.02135
1.22903	2.17477	1.28885	2.19623	1.23202	2.13014	1.22903	2.02686	1.21705	2.18311	1.07293	2.30802	0.97045	4.17653	0.7434	2.00335
1.23202	2.11038	1.29184	2.16888	1.23502	2.09936	1.23202	2.12855	1.22005	2.10789	1.07594	2.36032	0.97347	4.33606	0.74644	2.00551
1.23502	2.18097	1.29482	2.15363	1.23801	2.08757	1.23502	2.11586	1.22304	2.08261	1.07895	2.39926	0.97649	4.45033	0.74947	1.98346
1.23801	2.16744	1.29781	2.14754	1.241	2.12904	1.23801	2.15542	1.22604	2.09344	1.08196	2.45376	0.9795	4.46415	0.75251	2.01472
1.241	2.18467	1.3008	2.21416	1.244	2.1227	1.241	2.08626	1.22903	1.97004	1.08497	2.47325	0.98252	4.41509	0.75554	1.98326
1.244	2.17026	1.30378	2.18205	1.24699	2.09008	1.244	2.09111	1.23202	2.01825	1.08797	2.45329	0.98554	4.22038	0.75858	2.00676
1.24699	2.16733	1.30677	2.14896	1.24998	2.06859	1.24699	2.09197	1.23502	1.97276	1.09098	2.45114	0.98856	4.03953	0.76161	1.9748
1.24998	2.14769	1.30975	2.16655	1.25297	2.05185	1.24998	2.1377	1.23801	2.11191	1.09399	2.47456	0.99157	3.84871	0.76464	2.00738
1.25297	2.15242	1.31274	2.18582	1.25596	2.15142	1.25297	2.0621	1.241	2.06808	1.097	2.45169	0.99459	3.62707	0.76768	2.05646
1.25596	2.14147	1.31572	2.17609	1.25896	2.12082	1.25596	2.13323	1.244	2.094	1.1	2.3366	0.99761	3.2954	0.77071	2.07159
1.25896	2.15771	1.31871	2.18436	1.26195	2.17347	1.25896	2.10796	1.24699	2.08153	1.10301	2.32517	1.00062	3.0526	0.77374	1.99153
1.26195	2.13372	1.32169	2.21899	1.26494	2.08415	1.26195	2.13052	1.24998	2.08336	1.10602	2.28432	1.00364	2.86166	0.77678	2.03268
1.26494	2.21519	1.32467	2.13584	1.26793	2.19084	1.26494	2.10194	1.25297	2.07148	1.10902	2.2417	1.00665	2.61728	0.77981	1.98528
1.26793	2.20431	1.32766	2.19356	1.27092	2.09532	1.26793	2.0519	1.25596	2.08302	1.11203	2.24382	1.00967	2.44488	0.78284	2.02938
1.27092	2.20376	1.33064	2.15429	1.27391	2.14428	1.27092	2.15795	1.25896	2.04876	1.11504	2.1515	1.01268	2.36063	0.78588	2.08274
1.27391	2.16296	1.33362	2.1831	1.27689	2.10189	1.27391	2.12342	1.26195	2.09678	1.11804	2.10165	1.0157	2.34087	0.78891	1.9874
1.27689	2.20754	1.33661	2.21811	1.27988	2.16676	1.27689	2.09001	1.26494	2.10871	1.12105	2.15934	1.01871	2.30672	0.79194	2.06819
1.27988	2.21107	1.33959	2.22812	1.28287	2.16002	1.27988	2.07159	1.26793	2.09813	1.12405	2.18364	1.02173	2.24328	0.79497	2.03858
1.28287	2.2043	1.34257	2.2161	1.28586	2.15311	1.28287	2.0354	1.27092	2.08821	1.12706	2.16973	1.02474	2.25083	0.79801	2.07668
1.28586	2.16194	1.34555	2.16946	1.28885	2.13339	1.28586	2.0954	1.27391	2.1334	1.13006	2.07087	1.02776	2.21333	0.80104	2.05154
1.28885	2.13442	1.34853	2.15392	1.29184	2.14851	1.28885	2.13565	1.27689	2.11208	1.13306	2.14421	1.03077	2.27316	0.80407	1.98396
1.29184	2.18412	1.35151	2.21097	1.29482	2.17711	1.29184	2.07259	1.27988	2.08579	1.13607	2.06205	1.03378	2.20775	0.8071	2.0341
1.29482	2.27395	1.35449	2.21137	1.29781	2.15651	1.29482	2.07784	1.28287	2.08931	1.13907	2.07303	1.0368	2.17373	0.81013	2.02759
1.29781	2.13354	1.35747	2.15273	1.3008	2.16099	1.29781	2.13366	1.28586	2.11489	1.14207	2.08842	1.03981	2.22377	0.81316	2.04458
1.3008	2.16166	1.36045	2.20047	1.30378	2.19951	1.3008	2.14834	1.28885	2.14277	1.14508	2.10897	1.04282	2.19866	0.81619	2.02826
1.30378	2.19543	1.36343	2.23505	1.30677	2.15267	1.30378	2.12469	1.29184	2.1222	1.14808	2.1242	1.04583	2.19945	0.81922	2.03266
1.30677	2.15219	1.36641	2.25262	1.30975	2.16689	1.30677	2.13598	1.29482	2.06198	1.15108	2.10069	1.04884	2.21453	0.82225	2.03351
1.30975	2.1691	1.36939	2.25186	1.31274	2.17305	1.30975	2.08503	1.29781	2.03755	1.15408	2.09904	1.05186	2.1777	0.82528	2.05137
1.31274	2.19376	1.37237	2.27292	1.31572	2.17037	1.31274	2.11028	1.3008	2.09212	1.15708	2.10505	1.05487	2.2117	0.82831	2.09229
1.31572	2.23145	1.37535	2.28922	1.31871	2.16827	1.31572	2.1378	1.30378	2.07442	1.16009	2.05026	1.05788	2.21686	0.83134	2.09232
1.31871	2.18015	1.37832	2.38432	1.32169	2.14145	1.31871	2.14216	1.30677	2.11807	1.16309	2.14219	1.06089	2.26288	0.83437	2.13989
1.32169	2.2325	1.3813	2.54753	1.32467	2.16342	1.32169	2.14413	1.30975	2.07839	1.16609	2.0856	1.0639	2.21937	0.8374	2.2285
1.32467	2.20491	1.38428	2.60286	1.32766	2.09137	1.32467	2.09045	1.31274	2.06729	1.16909	2.05526	1.06691	2.2399	0.84043	2.35443
1.32766	2.22777	1.38725	3.02214	1.33064	2.14497	1.32766	2.1358	1.31572	2.06939	1.17209	2.10822	1.06992	2.29704	0.84346	2.34363
1.33064	2.22396	1.39023	3.33976	1.33362	2.21394	1.33064	2.13605	1.31871	2.05568	1.17509	2.0624	1.07293	2.31237	0.84649	2.25166
1.33362	2.19765	1.39321	3.46497	1.33661	2.18212	1.33362	2.09865	1.32169	2.16512	1.17809	2.08048	1.07594	2.35982	0.84951	2.23248
1.33661	2.23835	1.39618	3.36289	1.33959	2.19147	1.33661	2.119	1.32467	2.11394	1.18109	2.10047	1.07895	2.44557	0.85254	2.24813
1.33959	2.20514	1.39916	3.1518	1.34257	2.19866	1.33959	2.15849	1.32766	2.13549	1.18409	2.13433	1.08196	2.41849	0.85557	2.34433
1.34257	2.24925	1.40213	2.84944	1.34555	2.16774	1.34257	2.14611	1.33064	2.05954	1.18708	2.08759	1.08497	2.40628	0.8586	2.50469
1.34555	2.19405	1.40511	2.6614	1.34853	2.19007	1.34555	2.1103	1.33362	2.14661	1.19008	2.0985	1.08797	2.45092	0.86162	2.76051
1.34853	2.24118	1.40808	2.5223	1.35151	2.21635	1.34853	2.13205	1.33661	2.18062	1.19308	2.08764	1.09098	2.44108	0.86465	3.04322
1.35151	2.25653	1.41105	2.47765	1.35449	2.21402	1.35151	2.16936	1.33959	2.16352	1.19608	2.07022	1.09399	2.41042	0.86768	3.21094
1.35449	2.26882	1.41403	2.51613	1.35747	2.1942	1.35449	2.17256	1.34257	2.17021	1.19907	2.06862	1.097	2.39276	0.8707	3.1757
1.35747	2.22109	1.417	2.36273	1.36045	2.197	1.35747	2.1377	1.34555	2.15099	1.20207	2.09373	1.1	2.37613	0.87373	3.13092
1.36045	2.26535	1.41997	2.35263	1.36343	2.21388	1.36045	2.19144	1.34853	2.17683	1.20507	2.07514	1.10301	2.29506	0.87676	2.82062
1.36343	2.2384	1.42294	2.27588	1.36641	2.2788	1.36343	2.2255	1.35151	2.19697	1.20806	2.14089	1.10602	2.28913	0.87978	2.67151
1.36641	2.2746	1.42592	2.29443	1.36939	2.32121	1.36641	2.26436	1.35449	2.14843	1.21106	2.14466	1.10902	2.27304	0.88281	2.68673
1.36939	2.25328	1.42889	2.29178	1.37237	2.41736	1.36939	2.32031	1.35747	2.19401	1.21406	2.07123	1.11203	2.24408	0.88583	2.74082
1.37237	2.34502	1.43186	2.30667	1.37535	2.41217	1.37237	2.34393	1.36045	2.17256	1.21705	2.09544	1.11504	2.23709	0.88886	2.83408
1.37535	2.33418	1.43483	2.21402	1.37832	2.46262	1.37535	2.43564	1.36343	2.29019	1.22005	2.11563	1.11804	2.17263	0.89188	2.87795
1.37832	2.39986	1.4378	2.32484	1.3813	2.5057	1.37832	2.55751	1.36641	2.38633	1.22304	2.04768	1.12105	2.17316	0.89491	2.87598
1.3813	2.43558	1.44077	2.27685	1.38428	2.62534	1.3813	2.72867	1.36939	2.37717	1.22604	2.07259	1.12405	2.12444	0.89793	2.77517
1.38428	2.47766	1.44374	2.29765	1.38725	2.78706	1.38428	2.74139	1.37237	2.53691	1.22903	2.02938	1.12706	2.19802	0.90096	2.7364
1.38725	2.70094	1.44671	2.33012	1.39023	2.98167	1.38725	2.76074	1.37535	2.77877	1.23202	2.15387	1.13006	2.10505	0.90398	2.68778
1.39023	2.87154	1.44968	2.27847	1.39321	3.06584	1.39023	2.85042	1.37832	3.02129	1.23502	2.07649	1.13306	2.14774	0.90701	2.63113
1.39321	3.02987	1.45265	2.28131	1.39618	3.0171	1.39321	3.03337	1.3813	3.15522	1.23801	2.08528	1.13607	2.12165	0.91003	2.55668
1.39618	3.11723	1.45561	2.23619	1.39916	2.97716	1.39618	3.19118	1.38428	3.15026	1.241	2.1088	1.13907	2.10874	0.91305	2.42885
1.39916	3.01811	1.45858	2.3307	1.40213	2.82434	1.39916	3.20549	1.38725	3.06315	1.244	2.06313	1.14207	2.11201	0.91608	2.38184
1.40213	2.76036	1.46155	2.29296	1.40511	2.67193	1.40213	3.00551	1.39023	3.00069	1.24699	2.07612	1.14508	2.109	0.9191	2.31654
1.40511	2.68758	1.46452	2.28398	1.40808	2.61897	1.40511	2.6663	1.39321	3.05861	1.24998	2.07545	1.14808	2.14373	0.92212	2.29442
1.40808	2.56383	1.46748	2.2851	1.41105	2.62496	1.40808	2.66906	1.39618	3.09492	1.25297	2.02119	1.15108	2.06881	0.92514	2.26065
1.41105	2.39828	1.47045	2.3233	1.41403	2.41088	1.41105	2.68447	1.39916	2.96017	1.25596	2.07576	1.15408	2.12718	0.92817	2.29792
1.41403	2.4	1.47341	2.29719	1.417	2.36204	1.41403	2.48119	1.40213	2.82755	1.25896	2.12651	1.15708	2.08185	0.93119	2.31498
1.417	2.36628	1.47638	2.334	1.41997	2.32708	1.417	2.32246	1.40511	2.64617	1.26195	2.1172	1.16009	2.08969	0.93421	2.37751
1.41997	2.32794	1.47935	2.31547	1.42294	2.28469	1.41997	2.30484	1.40808	2.53121	1.26494	1.96583	1.16309	2.09597	0.93723	2.41768
1.42294	2.32385	1.48231	2.3145	1.42592	2.24755	1.42294	2.25127	1.41105	2.39957	1.26793	2.10665	1.16609	2.03788	0.94025	2.42708
1.42592	2.30418	1.48527	2.33921	1.42889	2.26178	1.42592	2.21555	1.41403	2.35822	1.27092	2.04364	1.16909	2.12882	0.94327	2.51131
1.42889	2.3158	1.48824	2.34901	1.43186	2.26684	1.42889	2.19456	1.417	2.23968	1.27391	2.11975	1.17209	2.0734	0.94629	2.63511
1.43186	2.30347	1.4912	2.36949	1.43483	2.3216	1.43186	2.27185	1.41997	2.25369	1.27689	2.07541	1.17509	2.09591	0.94931	2.80931
1.43483	2.27576	1.49417	2.35774	1.4378	2.22961	1.43483	2.15339	1.42294	2.22321	1.27988	2.12079	1.17809	2.06725	0.95233	3.12158
1.4378	2.3316	1.49713	2.3722	1.44077	2.2532	1.4378	2.23722	1.42592	2.23018	1.28287	2.11749	1.18109	2.11736	0.95535	3.42933
1.44077	2.28209	1.50009	2.39122	1.44374	2.27443	1.44077	2.21691	1.42889	2.20979	1.28586	2.11089	1.18409	2.15488	0.95837	3.55734
1.44374	2.28009	1.50305	2.38953	1.44671	2.27078	1.44374	2.19183	1.43186	2.20216	1.28885	2.10852	1.18708	2.06574	0.96139	3.94946
1.44671	2.29399	1.50602	2.37899	1.44968	2.25308	1.44671	2.2422	1.43483	2.24048	1.29184	2.15988	1.19008	2.10582	0.96441	4.15047
1.44968	2.30432	1.50898	2.3641	1.45265	2.27106	1.44968	2.25251	1.4378	2.22424	1.29482	2.0386	1.19308	2.03239	0.96743	4.12574
1.45265	2.31988	1.51194	2.36718	1.45561	2.2517	1.45265	2.26502	1.44077	2.24513	1.29781	2.07887	1.19608	2.05902	0.97045	4.23469
1.45561	2.3345	1.5149	2.36382	1.45858	2.2446	1.45561	2.21091	1.44374	2.23354	1.3008	2.07872	1.19907	2.12791	0.97347	4.25679
1.45858	2.33265	1.51786	2.36163	1.46155	2.2878	1.45858	2.26007	1.44671	2.21777	1.30378	2.10585	1.20207	2.14601	0.97649	4.26811
1.46155	2.36585	1.52082	2.33736	1.46452	2.30245	1.46155	2.23549	1.44968	2.23989	1.30677	2.10694	1.20507	2.0941	0.9795	4.22723
1.46452	2.31107	1.52378	2.38599	1.46748	2.26787	1.46452	2.24529	1.45265	2.19327	1.30975	2.11608	1.20806	2.06564	0.98252	4.29986
1.46748	2.31365	1.52674	2.3449	1.47045	2.24587	1.46748	2.25406	1.45561	2.2365	1.31274	2.1212	1.21106	2.05806	0.98554	4.27584
1.47045	2.35038	1.5297	2.39404	1.47341	2.28667	1.47045	2.25281	1.45858	2.23932	1.31572	2.11665	1.21406	2.07721	0.98856	4.00573
1.47341	2.33406	1.53265	2.3891	1.47638	2.29697	1.47341	2.24688	1.46155	2.23227	1.31871	2.10693	1.21705	2.07347	0.99157	3.725
1.47638	2.33355	1.53561	2.42226	1.47935	2.2652	1.47638	2.22553	1.46452	2.23532	1.32169	2.12167	1.22005	2.12332	0.99459	3.60427
1.47935	2.33161	1.53857	2.38404	1.48231	2.27303	1.47935	2.30263	1.46748	2.18264	1.32467	2.129	1.22304	2.01833	0.99761	3.52004
1.48231	2.35112	1.54153	2.42202	1.48527	2.31157	1.48231	2.2712	1.47045	2.24929	1.32766	2.11104	1.22604	2.08627	1.00062	3.2707
1.48527	2.3531	1.54448	2.43152	1.48824	2.37316	1.48527	2.32103	1.47341	2.21796	1.33064	2.13965	1.22903	2.05812	1.00364	3.07062
1.48824	2.37074	1.54744	2.43673	1.4912	2.32413	1.48824	2.35289	1.47638	2.23553	1.33362	2.14088	1.23202	2.13662	1.00665	2.79143
1.4912	2.38961	1.5504	2.41633	1.49417	2.34146	1.4912	2.28763	1.47935	2.25903	1.33661	2.08502	1.23502	2.13527	1.00967	2.54007
1.49417	2.39602	1.55335	2.5265	1.49713	2.37347	1.49417	2.3065	1.48231	2.2589	1.33959	2.12838	1.23801	2.10814	1.01268	2.34091
1.49713	2.4351	1.55631	2.56434	1.50009	2.34371	1.49713	2.34302	1.48527	2.24603	1.34257	2.13319	1.241	2.05679	1.0157	2.36242
1.50009	2.46556	1.55926	2.5568	1.50305	2.35791	1.50009	2.34274	1.48824	2.27199	1.34555	2.09673	1.244	2.05295	1.01871	2.30392
1.50305	2.44829	1.56222	2.6243	1.50602	2.34868	1.50305	2.32241	1.4912	2.29523	1.34853	2.08874	1.24699	2.06345	1.02173	2.3107
1.50602	2.42949	1.56517	2.63678	1.50898	2.33828	1.50602	2.32211	1.49417	2.25857	1.35151	2.1198	1.24998	2.07371	1.02474	2.27107
1.50898	2.41408	1.56812	2.57865	1.51194	2.3665	1.50898	2.32373	1.49713	2.28322	1.35449	2.19021	1.25297	2.07189	1.02776	2.21866
1.51194	2.41641	1.57108	2.55428	1.5149	2.34525	1.51194	2.30554	1.50009	2.30968	1.35747	2.12309	1.25596	2.04479	1.03077	2.22491
1.5149	2.31768	1.57403	2.53968	1.51786	2.29157	1.5149	2.30714	1.50305	2.30286	1.36045	2.2416	1.25896	2.04342	1.03378	2.2296
1.51786	2.38579	1.57698	2.49377	1.52082	2.33593	1.51786	2.32505	1.50602	2.30715	1.36343	2.27709	1.26195	2.13372	1.0368	2.21069
1.52082	2.39594	1.57993	2.48992	1.52378	2.37583	1.52082	2.31371	1.50898	2.30885	1.36641	2.36371	1.26494	2.06574	1.03981	2.21745
1.52378	2.38419	1.58289	2.44254	1.52674	2.33957	1.52378	2.34488	1.51194	2.31187	1.36939	2.50875	1.26793	2.07387	1.04282	2.19651
1.52674	2.37735	1.58584	2.4668	1.5297	2.31381	1.52674	2.32192	1.5149	2.31268	1.37237	2.74242	1.27092	2.07612	1.04583	2.17122
1.5297	2.43792	1.58879	2.44091	1.53265	2.33822	1.5297	2.32868	1.51786	2.32671	1.37535	2.70194	1.27391	2.07808	1.04884	2.16278
1.53265	2.41955	1.59174	2.37717	1.53561	2.36043	1.53265	2.35273	1.52082	2.33273	1.37832	2.73835	1.27689	2.03601	1.05186	2.16752
1.53561	2.37919	1.59469	2.4168	1.53857	2.42139	1.53561	2.35094	1.52378	2.30836	1.3813	2.84422	1.27988	2.12037	1.05487	2.2149
1.53857	2.43316	1.59764	2.41977	1.54153	2.39727	1.53857	2.36287	1.52674	2.3318	1.38428	2.87959	1.28287	2.08705	1.05788	2.23247
1.54153	2.42006	1.60059	2.41692	1.54448	2.41934	1.54153	2.3608	1.5297	2.32139	1.38725	2.88581	1.28586	2.13386	1.06089	2.26161
1.54448	2.40682	1.60354	2.44269	1.54744	2.4617	1.54448	2.42664	1.53265	2.28753	1.39023	2.87877	1.28885	2.03091	1.0639	2.21739
1.54744	2.44585	1.60649	2.40704	1.5504	2.45657	1.54744	2.43847	1.53561	2.37154	1.39321	2.80089	1.29184	2.06511	1.06691	2.23285
1.5504	2.49589	1.60943	2.41963	1.55335	2.48326	1.5504	2.43704	1.53857	2.37363	1.39618	2.72853	1.29482	2.11915	1.06992	2.25575
1.55335	2.56084	1.61238	2.41084	1.55631	2.53193	1.55335	2.53343	1.54153	2.32163	1.39916	2.6412	1.29781	2.10776	1.07293	2.3314
1.55631	2.58153	1.61533	2.45918	1.55926	2.58228	1.55631	2.52056	1.54448	2.40754	1.40213	2.58013	1.3008	2.01189	1.07594	2.37307
1.55926	2.63935	1.61828	2.43467	1.56222	2.572	1.55926	2.53466	1.54744	2.44512	1.40511	2.56204	1.30378	2.11059	1.07895	2.37471
1.56222	2.62155	1.62122	2.39679	1.56517	2.57134	1.56222	2.5707	1.5504	2.50549	1.40808	2.51971	1.30677	2.11791	1.08196	2.38803
1.56517	2.65442	1.62417	2.44206	1.56812	2.57639	1.56517	2.55388	1.55335	2.48612	1.41105	2.429	1.30975	2.11762	1.08497	2.42098
1.56812	2.62956	1.62711	2.38956	1.57108	2.53373	1.56812	2.4967	1.55631	2.52569	1.41403	2.37199	1.31274	2.07251	1.08797	2.40568
1.57108	2.58348	1.63006	2.4196	1.57403	2.46762	1.57108	2.51007	1.55926	2.5118	1.417	2.33986	1.31572	2.10876	1.09098	2.36384
1.57403	2.57519	1.633	2.42053	1.57698	2.45968	1.57403	2.51555	1.56222	2.557	1.41997	2.33111	1.31871	2.0855	1.09399	2.34166
1.57698	2.52036	1.63595	2.44059	1.57993	2.44933	1.57698	2.47118	1.56517	2.50107	1.42294	2.31996	1.32169	2.11985	1.097	2.375
1.57993	2.51078	1.63889	2.43432	1.58289	2.44767	1.57993	2.45081	1.56812	2.50199	1.42592	2.26941	1.32467	2.12156	1.1	2.34236
1.58289	2.46037	1.64184	2.37734	1.58584	2.41111	1.58289	2.43475	1.57108	2.44622	1.42889	2.26493	1.32766	2.09505	1.10301	2.33504
1.58584	2.46708	1.64478	2.40842	1.58879	2.42797	1.58584	2.40229	1.57403	2.40785	1.43186	2.26902	1.33064	2.08983	1.10602	2.29855
1.58879	2.4422	1.64772	2.46447	1.59174	2.40372	1.58879	2.39992	1.57698	2.45159	1.43483	2.20778	1.33362	2.08434	1.10902	2.26408
1.59174	2.48316	1.65066	2.43747	1.59469	2.41761	1.59174	2.41701	1.57993	2.41027	1.4378	2.19033	1.33661	2.17548	1.11203	2.28234
1.59469	2.48944	1.65361	2.38937	1.59764	2.40824	1.59469	2.36985	1.58289	2.41835	1.44077	2.22286	1.33959	2.13361	1.11504	2.25661
1.59764	2.48077	1.65655	2.42344	1.60059	2.42153	1.59764	2.41162	1.58584	2.40719	1.44374	2.18475	1.34257	2.15597	1.11804	2.21981
1.60059	2.42529	1.65949	2.47306	1.60354	2.39492	1.60059	2.36672	1.58879	2.36264	1.44671	2.21025	1.34555	2.12493	1.12105	2.1436
1.60354	2.43637	1.66243	2.44481	1.60649	2.37843	1.60354	2.42132	1.59174	2.38685	1.44968	2.19657	1.34853	2.14107	1.12405	2.1833
1.60649	2.41052	1.66537	2.41395	1.60943	2.39937	1.60649	2.35467	1.59469	2.35818	1.45265	2.14784	1.35151	2.17902	1.12706	2.14969
1.60943	2.47222	1.66831	2.4356	1.61238	2.41587	1.60943	2.38807	1.59764	2.3618	1.45561	2.18995	1.35449	2.19163	1.13006	2.13354
1.61238	2.45241	1.67125	2.4242	1.61533	2.41425	1.61238	2.40233	1.60059	2.36697	1.45858	2.22436	1.35747	2.18699	1.13306	2.10333
1.61533	2.39143	1.67419	2.43702	1.61828	2.40784	1.61533	2.39537	1.60354	2.35844	1.46155	2.18569	1.36045	2.29415	1.13607	2.10837
1.61828	2.41372	1.67713	2.43709	1.62122	2.39664	1.61828	2.39911	1.60649	2.38799	1.46452	2.23775	1.36343	2.39674	1.13907	2.12317
1.62122	2.41904	1.68006	2.46032	1.62417	2.39577	1.62122	2.34622	1.60943	2.3705	1.46748	2.21314	1.36641	2.7363	1.14207	2.14107
1.62417	2.44205	1.683	2.44073	1.62711	2.40895	1.62417	2.35652	1.61238	2.34526	1.47045	2.19995	1.36939	2.91141	1.14508	2.11054
1.62711	2.41746	1.68594	2.43188	1.63006	2.42818	1.62711	2.37654	1.61533	2.39864	1.47341	2.2473	1.37237	2.72083	1.14808	2.19723
1.63006	2.43536	1.68888	2.51447	1.633	2.41339	1.63006	2.39311	1.61828	2.40603	1.47638	2.26939	1.37535	2.68036	1.15108	2.08767
1.633	2.43403	1.69181	2.53844	1.63595	2.44863	1.633	2.40273	1.62122	2.38332	1.47935	2.22524	1.37832	2.69091	1.15408	2.15977
1.63595	2.45363	1.69475	2.55251	1.63889	2.43177	1.63595	2.41081	1.62417	2.36757	1.48231	2.26999	1.3813	2.7436	1.15708	2.10531
1.63889	2.44611	1.69768	2.57301	1.64184	2.41423	1.63889	2.38468	1.62711	2.32205	1.48527	2.26295	1.38428	2.5846	1.16009	2.04897
1.64184	2.43819	1.70062	2.54834	1.64478	2.37686	1.64184	2.3794	1.63006	2.38382	1.48824	2.28731	1.38725	2.58425	1.16309	2.03966
1.64478	2.46719	1.70355	2.60984	1.64772	2.40355	1.64478	2.38692	1.633	2.37171	1.4912	2.29101	1.39023	2.68947	1.16609	2.11636
1.64772	2.43892	1.70649	2.73862	1.65066	2.38635	1.64772	2.35663	1.63595	2.37216	1.49417	2.26256	1.39321	2.68176	1.16909	2.06396
1.65066	2.47422	1.70942	2.86428	1.65361	2.378	1.65066	2.36612	1.63889	2.42977	1.49713	2.28917	1.39618	2.67256	1.17209	2.06727
1.65361	2.44678	1.71236	2.91774	1.65655	2.41453	1.65361	2.4063	1.64184	2.40551	1.50009	2.28446	1.39916	2.61799	1.17509	2.11093
1.65655	2.40451	1.71529	2.96833	1.65949	2.41641	1.65655	2.37853	1.64478	2.38964	1.50305	2.28086	1.40213	2.52364	1.17809	2.03916
1.65949	2.44442	1.71822	2.99677	1.66243	2.39299	1.65949	2.41254	1.64772	2.33732	1.50602	2.2833	1.40511	2.53861	1.18109	2.1103
1.66243	2.4438	1.72115	3.10755	1.66537	2.42128	1.66243	2.3953	1.65066	2.34352	1.50898	2.29365	1.40808	2.48871	1.18409	2.07284
1.66537	2.43734	1.72409	3.25447	1.66831	2.43018	1.66537	2.36953	1.65361	2.36573	1.51194	2.30495	1.41105	2.44762	1.18708	2.11502
1.66831	2.39692	1.72702	3.22524	1.67125	2.41477	1.66831	2.38446	1.65655	2.36972	1.5149	2.27188	1.41403	2.50341	1.19008	2.09845
1.67125	2.44394	1.72995	3.19194	1.67419	2.48728	1.67125	2.39011	1.65949	2.31192	1.51786	2.29294	1.417	2.51839	1.19308	2.10086
1.67419	2.45499	1.73288	3.137	1.67713	2.41862	1.67419	2.41998	1.66243	2.33452	1.52082	2.26164	1.41997	2.47696	1.19608	2.08727
1.67713	2.49479	1.73581	3.0187	1.68006	2.43133	1.67713	2.40284	1.66537	2.39099	1.52378	2.33695	1.42294	2.41337	1.19907	2.10659
1.68006	2.46837	1.73874	2.97147	1.683	2.45344	1.68006	2.42581	1.66831	2.35849	1.52674	2.31286	1.42592	2.29636	1.20207	2.03815
1.683	2.48099	1.74167	2.7737	1.68594	2.44822	1.683	2.45037	1.67125	2.39976	1.5297	2.33468	1.42889	2.23157	1.20507	2.10564
1.68594	2.45034	1.7446	2.67537	1.68888	2.43834	1.68594	2.44711	1.67419	2.38006	1.53265	2.35058	1.43186	2.22176	1.20806	2.10302
1.68888	2.51735	1.74753	2.6525	1.69181	2.5166	1.68888	2.45087	1.67713	2.39628	1.53561	2.35068	1.43483	2.16836	1.21106	2.09473
1.69181	2.50781	1.75045	2.68455	1.69475	2.49371	1.69181	2.4589	1.68006	2.41878	1.53857	2.34361	1.4378	2.22582	1.21406	2.11205
1.69475	2.54645	1.75338	2.70109	1.69768	2.55406	1.69475	2.47358	1.683	2.44871	1.54153	2.37922	1.44077	2.16248	1.21705	2.11957
1.69768	2.5951	1.75631	2.58306	1.70062	2.58447	1.69768	2.54425	1.68594	2.4295	1.54448	2.43216	1.44374	2.18711	1.22005	2.03954
1.70062	2.64461	1.75923	2.54531	1.70355	2.66132	1.70062	2.68609	1.68888	2.48678	1.54744	2.46163	1.44671	2.19064	1.22304	2.06564
1.70355	2.5857	1.76216	2.50005	1.70649	2.74164	1.70355	2.83945	1.69181	2.53385	1.5504	2.46276	1.44968	2.21669	1.22604	2.09886
1.70649	2.65868	1.76509	2.50194	1.70942	2.80388	1.70649	2.97535	1.69475	2.63841	1.55335	2.46086	1.45265	2.17378	1.22903	2.1169
1.70942	2.79541	1.76801	2.46193	1.71236	2.91899	1.70942	3.03196	1.69768	2.77735	1.55631	2.48189	1.45561	2.22536	1.23202	2.07873
1.71236	3.01699	1.77094	2.49306	1.71529	2.97553	1.71236	3.10819	1.70062	2.98106	1.55926	2.48878	1.45858	2.1864	1.23502	2.06679
1.71529	3.25567	1.77386	2.49884	1.71822	3.01313	1.71529	3.21697	1.70355	3.18688	1.56222	2.47753	1.46155	2.19891	1.23801	2.04922
1.71822	3.34369	1.77679	2.48954	1.72115	3.19355	1.71822	3.28933	1.70649	3.28397	1.56517	2.50486	1.46452	2.22156	1.241	2.04276
1.72115	3.30907	1.77971	2.4645	1.72409	3.22801	1.72115	3.3135	1.70942	3.32551	1.56812	2.46702	1.46748	2.20014	1.244	2.09533
1.72409	3.32997	1.78263	2.47075	1.72702	3.09631	1.72409	3.3096	1.71236	3.49049	1.57108	2.44492	1.47045	2.21898	1.24699	2.06746
1.72702	3.27317	1.78555	2.47459	1.72995	2.99004	1.72702	3.27668	1.71529	3.55696	1.57403	2.40599	1.47341	2.25273	1.24998	1.98299
1.72995	3.23923	1.78848	2.48915	1.73288	2.87166	1.72995	3.12342	1.71822	3.47356	1.57698	2.38383	1.47638	2.26595	1.25297	2.09757
1.73288	3.29525	1.7914	2.49025	1.73581	2.78805	1.73288	2.88848	1.72115	3.40143	1.57993	2.40834	1.47935	2.26056	1.25596	2.01821
1.73581	3.39693	1.79432	2.4792	1.73874	2.77763	1.73581	2.74418	1.72409	3.37099	1.58289	2.33319	1.48231	2.21256	1.25896	2.02495
1.73874	3.1719	1.79724	2.49253	1.74167	2.75941	1.73874	2.73615	1.72702	3.33662	1.58584	2.34539	1.48527	2.29162	1.26195	2.13855
1.74167	2.90554	1.80016	2.49102	1.7446	2.71763	1.74167	2.76122	1.72995	3.19427	1.58879	2.34783	1.48824	2.2535	1.26494	2.14007
1.7446	2.71987	1.80308	2.46838	1.74753	2.64469	1.7446	2.7341	1.73288	2.98217	1.59174	2.38685	1.4912	2.27746	1.26793	2.04005
1.74753	2.60621	1.806	2.483	1.75045	2.60137	1.74753	2.63422	1.73581	2.85773	1.59469	2.36393	1.49417	2.26261	1.27092	2.09871
1.75045	2.57612	1.80892	2.45872	1.75338	2.56684	1.75045	2.52898	1.73874	2.78287	1.59764	2.39152	1.49713	2.25448	1.27391	2.04139
1.75338	2.57046	1.81184	2.49749	1.75631	2.52186	1.75338	2.5275	1.74167	2.78338	1.60059	2.3514	1.50009	2.26431	1.27689	2.0922
1.75631	2.54459	1.81476	2.46328	1.75923	2.48332	1.75631	2.53656	1.7446	2.73506	1.60354	2.39783	1.50305	2.29246	1.27988	2.08458
1.75923	2.50619	1.81767	2.4754	1.76216	2.48933	1.75923	2.46075	1.74753	2.6062	1.60649	2.36685	1.50602	2.28276	1.28287	2.08894
1.76216	2.5345	1.82059	2.51857	1.76509	2.42306	1.76216	2.47868	1.75045	2.59271	1.60943	2.36173	1.50898	2.26974	1.28586	2.08366
1.76509	2.5092	1.82351	2.50874	1.76801	2.4533	1.76509	2.45267	1.75338	2.58983	1.61238	2.34751	1.51194	2.31767	1.28885	2.1002
1.76801	2.47116	1.82643	2.50999	1.77094	2.45369	1.76801	2.457	1.75631	2.52763	1.61533	2.35981	1.5149	2.27504	1.29184	2.10717
1.77094	2.52264	1.82934	2.47486	1.77386	2.42637	1.77094	2.38927	1.75923	2.46063	1.61828	2.3768	1.51786	2.29967	1.29482	2.05708
1.77386	2.49377	1.83226	2.46494	1.77679	2.45585	1.77386	2.40301	1.76216	2.42636	1.62122	2.37588	1.52082	2.25186	1.29781	2.10189
1.77679	2.49192	1.83517	2.43895	1.77971	2.44099	1.77679	2.4511	1.76509	2.46433	1.62417	2.37161	1.52378	2.29536	1.3008	2.07731
1.77971	2.48037	1.83809	2.50431	1.78263	2.44798	1.77971	2.39445	1.76801	2.3941	1.62711	2.34686	1.52674	2.3195	1.30378	2.1231
1.78263	2.49338	1.841	2.53125	1.78555	2.46967	1.78263	2.42098	1.77094	2.4411	1.63006	2.33796	1.5297	2.32238	1.30677	2.10052
1.78555	2.48665	1.84391	2.5233	1.78848	2.46737	1.78555	2.40815	1.77386	2.44285	1.633	2.33411	1.53265	2.34906	1.30975	2.07075
1.78848	2.50523	1.84683	2.52059	1.7914	2.44897	1.78848	2.42353	1.77679	2.40934	1.63595	2.36541	1.53561	2.33233	1.31274	2.05955
1.7914	2.49971	1.84974	2.49657	1.79432	2.44536	1.7914	2.47008	1.77971	2.43008	1.63889	2.37067	1.53857	2.36943	1.31572	2.08211
1.79432	2.50712	1.85265	2.50511	1.79724	2.46553	1.79432	2.46819	1.78263	2.4698	1.64184	2.37688	1.54153	2.4012	1.31871	2.08695
1.79724	2.47327	1.85556	2.52687	1.80016	2.43149	1.79724	2.43251	1.78555	2.37639	1.64478	2.38323	1.54448	2.383	1.32169	2.09088
1.80016	2.51014	1.85848	2.52348	1.80308	2.42329	1.80016	2.46412	1.78848	2.39365	1.64772	2.34149	1.54744	2.44352	1.32467	2.08127
1.80308	2.54157	1.86139	2.50522	1.806	2.41762	1.80308	2.4871	1.7914	2.48747	1.65066	2.40211	1.5504	2.35661	1.32766	2.13851
1.806	2.5172	1.8643	2.51852	1.80892	2.48637	1.806	2.41032	1.79432	2.41582	1.65361	2.42065	1.55335	2.46356	1.33064	2.09212
1.80892	2.46724	1.86721	2.52192	1.81184	2.50473	1.80892	2.44304	1.79724	2.40229	1.65655	2.34884	1.55631	2.41136	1.33362	2.0028
1.81184	2.52314	1.87012	2.52704	1.81476	2.4705	1.81184	2.48291	1.80016	2.43375	1.65949	2.39896	1.55926	2.42425	1.33661	2.15435
1.81476	2.51245	1.87303	2.50843	1.81767	2.43849	1.81476	2.48482	1.80308	2.39969	1.66243	2.39719	1.56222	2.42619	1.33959	2.08376
1.81767	2.5172	1.87594	2.50909	1.82059	2.47948	1.81767	2.46845	1.806	2.40981	1.66537	2.38111	1.56517	2.44165	1.34257	2.13631
1.82059	2.50282	1.87884	2.53708	1.82351	2.48776	1.82059	2.44185	1.80892	2.44761	1.66831	2.37346	1.56812	2.43874	1.34555	2.16244
1.82351	2.53521	1.88175	2.49308	1.82643	2.50688	1.82351	2.4442	1.81184	2.44869	1.67125	2.35367	1.57108	2.46794	1.34853	2.09252
1.82643	2.53028	1.88466	2.48699	1.82934	2.47668	1.82643	2.48431	1.81476	2.47641	1.67419	2.40063	1.57403	2.36763	1.35151	2.15736
1.82934	2.51941	1.88757	2.49205	1.83226	2.51753	1.82934	2.47755	1.81767	2.44349	1.67713	2.43006	1.57698	2.41136	1.35449	2.1879
1.83226	2.49202	1.89047	2.49749	1.83517	2.44418	1.83226	2.50777	1.82059	2.41999	1.68006	2.44449	1.57993	2.33764	1.35747	2.14418
1.83517	2.53186	1.89338	2.51671	1.83809	2.4992	1.83517	2.47396	1.82351	2.49085	1.683	2.51029	1.58289	2.36286	1.36045	2.2622
1.83809	2.54697	1.89628	2.48703	1.841	2.50342	1.83809	2.46095	1.82643	2.4766	1.68594	2.50254	1.58584	2.399	1.36343	2.26564
1.841	2.47426	1.89919	2.53765	1.84391	2.46963	1.841	2.45662	1.82934	2.44694	1.68888	2.5654	1.58879	2.39542	1.36641	2.36965
1.84391	2.4753	1.90209	2.50121	1.84683	2.48176	1.84391	2.47895	1.83226	2.46736	1.69181	2.604	1.59174	2.35715	1.36939	2.55054
1.84683	2.51283	1.905	2.53166	1.84974	2.4689	1.84683	2.45088	1.83517	2.46392	1.69475	2.72745	1.59469	2.35892	1.37237	2.66271
1.84974	2.53344	1.9079	2.51259	1.85265	2.4669	1.84974	2.49621	1.83809	2.46061	1.69768	2.91173	1.59764	2.38091	1.37535	2.67095
1.85265	2.51584	1.9108	2.53708	1.85556	2.47334	1.85265	2.41505	1.841	2.49113	1.70062	2.99514	1.60059	2.36264	1.37832	2.63416
1.85556	2.5146	1.91371	2.54061	1.85848	2.50672	1.85556	2.48217	1.84391	2.41486	1.70355	3.13928	1.60354	2.37469	1.3813	2.59758
1.85848	2.51515	1.91661	2.49588	1.86139	2.46912	1.85848	2.47435	1.84683	2.47947	1.70649	3.44042	1.60649	2.37668	1.38428	2.56166
1.86139	2.52076	1.91951	2.57106	1.8643	2.48739	1.86139	2.47476	1.84974	2.4499	1.70942	3.38742	1.60943	2.3451	1.38725	2.7721
1.8643	2.52968	1.92241	2.49108	1.86721	2.49848	1.8643	2.47578	1.85265	2.50775	1.71236	3.32863	1.61238	2.38086	1.39023	2.82145
1.86721	2.54037	1.92531	2.55289	1.87012	2.50165	1.86721	2.4731	1.85556	2.47283	1.71529	3.4304	1.61533	2.33676	1.39321	2.7095
1.87012	2.52338	1.92821	2.4807	1.87303	2.50672	1.87012	2.51104	1.85848	2.45995	1.71822	3.44896	1.61828	2.37725	1.39618	2.62432
1.87303	2.51392	1.93111	2.50662	1.87594	2.497	1.87303	2.48221	1.86139	2.45446	1.72115	3.35375	1.62122	2.38152	1.39916	2.56244
1.87594	2.54608	1.93401	2.58071	1.87884	2.49957	1.87594	2.45359	1.8643	2.46433	1.72409	3.3034	1.62417	2.38052	1.40213	2.51863
1.87884	2.50952	1.93691	2.55251	1.88175	2.50828	1.87884	2.49431	1.86721	2.46618	1.72702	3.20337	1.62711	2.36023	1.40511	2.52149
1.88175	2.53253	1.93981	2.53385	1.88466	2.48487	1.88175	2.50684	1.87012	2.48572	1.72995	3.12558	1.63006	2.35009	1.40808	2.46535
1.88466	2.51825	1.94271	2.54139	1.88757	2.45736	1.88466	2.48978	1.87303	2.43235	1.73288	3.12428	1.633	2.31856	1.41105	2.44846
1.88757	2.51241	1.9456	2.56551	1.89047	2.49358	1.88757	2.4443	1.87594	2.46402	1.73581	3.15279	1.63595	2.34919	1.41403	2.43336
1.89047	2.50396	1.9485	2.56326	1.89338	2.5037	1.89047	2.47962	1.87884	2.47271	1.73874	3.07601	1.63889	2.34278	1.417	2.44213
1.89338	2.53051	1.9514	2.52898	1.89628	2.49	1.89338	2.47395	1.88175	2.50114	1.74167	2.92693	1.64184	2.36091	1.41997	2.31819
1.89628	2.52559	1.95429	2.58219	1.89919	2.51776	1.89628	2.48774	1.88466	2.48969	1.7446	2.7711	1.64478	2.37605	1.42294	2.31546
1.89919	2.54262	1.95719	2.55709	1.90209	2.50243	1.89919	2.495	1.88757	2.49716	1.74753	2.70009	1.64772	2.37168	1.42592	2.4047
1.90209	2.52508	1.96008	2.57774	1.905	2.48125	1.90209	2.42505	1.89047	2.50587	1.75045	2.58259	1.65066	2.38519	1.42889	2.35078
1.905	2.54831	1.96298	2.59053	1.9079	2.48499	1.905	2.50213	1.89338	2.50121	1.75338	2.55	1.65361	2.39386	1.43186	2.28394
1.9079	2.55782	1.96587	2.65546	1.9108	2.51684	1.9079	2.50619	1.89628	2.47439	1.75631	2.52123	1.65655	2.35626	1.43483	2.22172
1.9108	2.5402	1.96877	2.66025	1.91371	2.50996	1.9108	2.49595	1.89919	2.50632	1.75923	2.4883	1.65949	2.35527	1.4378	2.21903
1.91371	2.5606	1.97166	2.63243	1.91661	2.48652	1.91371	2.47065	1.90209	2.47573	1.76216	2.4879	1.66243	2.34564	1.44077	2.23666
1.91661	2.53226	1.97455	2.70677	1.91951	2.52253	1.91661	2.4645	1.905	2.48376	1.76509	2.40505	1.66537	2.39462	1.44374	2.13137
1.91951	2.50852	1.97744	2.75922	1.92241	2.47168	1.91951	2.51208	1.9079	2.50218	1.76801	2.42933	1.66831	2.37881	1.44671	2.23091
1.92241	2.51387	1.98034	2.85419	1.92531	2.50125	1.92241	2.46982	1.9108	2.46574	1.77094	2.41684	1.67125	2.37398	1.44968	2.22062
1.92531	2.51905	1.98323	2.89616	1.92821	2.50562	1.92531	2.4823	1.91371	2.48964	1.77386	2.40625	1.67419	2.45559	1.45265	2.19095
1.92821	2.52348	1.98612	2.99574	1.93111	2.52727	1.92821	2.51813	1.91661	2.51856	1.77679	2.43384	1.67713	2.41601	1.45561	2.2196
1.93111	2.52688	1.98901	3.11608	1.93401	2.51782	1.93111	2.48472	1.91951	2.50189	1.77971	2.42167	1.68006	2.4474	1.45858	2.26334
1.93401	2.57455	1.9919	3.30667	1.93691	2.51098	1.93401	2.50227	1.92241	2.4919	1.78263	2.40523	1.683	2.56684	1.46155	2.1787
1.93691	2.54736	1.99479	3.51666	1.93981	2.52422	1.93691	2.53737	1.92531	2.49558	1.78555	2.38779	1.68594	2.64068	1.46452	2.17964
1.93981	2.54896	1.99768	3.70791	1.94271	2.4994	1.93981	2.51958	1.92821	2.5006	1.78848	2.37807	1.68888	2.69754	1.46748	2.16832
1.94271	2.56752	2.00056	3.86873	1.9456	2.54098	1.94271	2.52774	1.93111	2.52215	1.7914	2.4076	1.69181	2.70987	1.47045	2.24111
1.9456	2.55125	2.00345	3.81063	1.9485	2.55662	1.9456	2.54953	1.93401	2.51952	1.79432	2.41316	1.69475	2.7739	1.47341	2.26827
1.9485	2.55738	2.00634	3.76463	1.9514	2.55276	1.9485	2.53356	1.93691	2.53068	1.79724	2.41977	1.69768	2.84138	1.47638	2.239
1.9514	2.58096	2.00923	3.84696	1.95429	2.57082	1.9514	2.53643	1.93981	2.51619	1.80016	2.43252	1.70062	2.87355	1.47935	2.27913
1.95429	2.58112	2.01211	4.03584	1.95719	2.56373	1.95429	2.48761	1.94271	2.52298	1.80308	2.42813	1.70355	3.03848	1.48231	2.26444
1.95719	2.58029	2.015	4.22609	1.96008	2.55171	1.95719	2.53152	1.9456	2.50892	1.806	2.42226	1.70649	3.15105	1.48527	2.24761
1.96008	2.61256	2.01788	4.26086	1.96298	2.60637	1.96008	2.59624	1.9485	2.52319	1.80892	2.44114	1.70942	3.18947	1.48824	2.27365
1.96298	2.6118	2.02077	4.06161	1.96587	2.62685	1.96298	2.64446	1.9514	2.54899	1.81184	2.42975	1.71236	3.26181	1.4912	2.22981
1.96587	2.63834	2.02365	3.77796	1.96877	2.64459	1.96587	2.63748	1.95429	2.56379	1.81476	2.4523	1.71529	3.3663	1.49417	2.25636
1.96877	2.67665	2.02654	3.52239	1.97166	2.70136	1.96877	2.68461	1.95719	2.60139	1.81767	2.47118	1.71822	3.47395	1.49713	2.24139
1.97166	2.75931	2.02942	3.3395	1.97455	2.69793	1.97166	2.7538	1.96008	2.6344	1.82059	2.42089	1.72115	3.48419	1.50009	2.27424
1.97455	2.72586	2.0323	3.16128	1.97744	2.75208	1.97455	2.81687	1.96298	2.84645	1.82351	2.45407	1.72409	3.334	1.50305	2.28134
1.97744	2.74544	2.03519	3.10051	1.98034	2.88791	1.97744	2.8675	1.96587	3.02478	1.82643	2.43961	1.72702	3.25195	1.50602	2.26939
1.98034	2.77903	2.03807	3.05746	1.98323	2.96838	1.98034	2.98143	1.96877	3.04253	1.82934	2.44975	1.72995	3.14582	1.50898	2.25652
1.98323	2.77562	2.04095	2.96288	1.98612	3.07087	1.98323	3.13878	1.97166	2.89862	1.83226	2.47233	1.73288	3.06628	1.51194	2.24964
1.98612	2.8563	2.04383	2.87688	1.98901	3.23799	1.98612	3.23864	1.97455	2.90676	1.83517	2.44154	1.73581	3.05824	1.5149	2.27016
1.98901	3.00733	2.04671	2.76343	1.9919	3.42834	1.98901	3.3262	1.97744	3.05943	1.83809	2.44318	1.73874	3.05035	1.51786	2.30035
1.9919	3.22233	2.04959	2.6825	1.99479	3.62984	1.9919	3.46937	1.98034	3.19394	1.841	2.47196	1.74167	2.85645	1.52082	2.29142
1.99479	3.47859	2.05247	2.65176	1.99768	3.79652	1.99479	3.60916	1.98323	3.47933	1.84391	2.47439	1.7446	2.74509	1.52378	2.31431
1.99768	3.57372	2.05535	2.6699	2.00056	3.81813	1.99768	3.646	1.98612	3.51303	1.84683	2.47691	1.74753	2.68347	1.52674	2.34006
2.00056	3.60662	2.05823	2.60688	2.00345	3.9243	2.00056	3.6627	1.98901	3.45117	1.84974	2.44942	1.75045	2.66695	1.5297	2.34744
2.00345	3.66418	2.06111	2.59469	2.00634	4.02669	2.00345	3.78201	1.9919	3.50319	1.85265	2.42337	1.75338	2.64826	1.53265	2.37654
2.00634	3.74654	2.06398	2.56779	2.00923	4.08314	2.00634	3.98592	1.99479	3.70459	1.85556	2.4632	1.75631	2.60481	1.53561	2.31551
2.00923	3.77224	2.06686	2.56377	2.01211	4.10672	2.00923	4.13099	1.99768	3.97291	1.85848	2.4541	1.75923	2.4959	1.53857	2.32509
2.01211	3.84184	2.06974	2.53428	2.015	4.0792	2.01211	4.20948	2.00056	4.16597	1.86139	2.45566	1.76216	2.50735	1.54153	2.32676
2.015	3.92551	2.07261	2.54624	2.01788	4.012	2.015	4.20333	2.00345	4.28383	1.8643	2.45079	1.76509	2.46766	1.54448	2.35311
2.01788	3.98784	2.07549	2.50596	2.02077	3.87757	2.01788	4.02617	2.00634	4.36224	1.86721	2.47523	1.76801	2.43524	1.54744	2.35655
2.02077	3.96929	2.07836	2.55078	2.02365	3.69551	2.02077	3.85797	2.00923	4.32195	1.87012	2.45541	1.77094	2.46678	1.5504	2.40929
2.02365	3.85054	2.08124	2.53546	2.02654	3.5303	2.02365	3.82418	2.01211	4.20538	1.87303	2.48325	1.77386	2.45557	1.55335	2.38739
2.02654	3.62826	2.08411	2.53254	2.02942	3.44189	2.02654	3.85465	2.015	4.052	1.87594	2.49885	1.77679	2.43544	1.55631	2.36488
2.02942	3.35184	2.08699	2.52332	2.0323	3.42235	2.02942	3.81504	2.01788	3.876	1.87884	2.50395	1.77971	2.42905	1.55926	2.42399
2.0323	3.22469	2.08986	2.53492	2.03519	3.36877	2.0323	3.44734	2.02077	3.64215	1.88175	2.47432	1.78263	2.42737	1.56222	2.37553
2.03519	3.13066	2.09273	2.48218	2.03807	3.17196	2.03519	3.15127	2.02365	3.48197	1.88466	2.48455	1.78555	2.4743	1.56517	2.36508
2.03807	3.03468	2.0956	2.51571	2.04095	2.96978	2.03807	3.0844	2.02654	3.39106	1.88757	2.47985	1.78848	2.43292	1.56812	2.37165
2.04095	2.95716	2.09847	2.53418	2.04383	2.85966	2.04095	2.99891	2.02942	3.26989	1.89047	2.48473	1.7914	2.43868	1.57108	2.36597
2.04383	2.87251	2.10135	2.50518	2.04671	2.77847	2.04383	2.85862	2.0323	3.16258	1.89338	2.47843	1.79432	2.41566	1.57403	2.33387
2.04671	2.72807	2.10422	2.51055	2.04959	2.72428	2.04671	2.82315	2.03519	3.23235	1.89628	2.49109	1.79724	2.44331	1.57698	2.37856
2.04959	2.67629	2.10709	2.52904	2.05247	2.66887	2.04959	2.78892	2.03807	3.11139	1.89919	2.515	1.80016	2.39826	1.57993	2.36383
2.05247	2.63622	2.10996	2.50059	2.05535	2.63183	2.05247	2.69808	2.04095	3.0107	1.90209	2.48439	1.80308	2.46834	1.58289	2.35601
2.05535	2.61163	2.11282	2.45186	2.05823	2.57889	2.05535	2.67167	2.04383	2.94474	1.905	2.51139	1.806	2.45335	1.58584	2.36041
2.05823	2.62091	2.11569	2.50771	2.06111	2.56041	2.05823	2.67269	2.04671	2.77527	1.9079	2.46998	1.80892	2.47243	1.58879	2.31357
2.06111	2.56482	2.11856	2.50366	2.06398	2.58078	2.06111	2.63352	2.04959	2.67837	1.9108	2.4965	1.81184	2.4511	1.59174	2.32558
2.06398	2.56993	2.12143	2.49084	2.06686	2.59373	2.06398	2.56547	2.05247	2.6702	1.91371	2.46831	1.81476	2.4313	1.59469	2.32059
2.06686	2.5753	2.1243	2.50591	2.06974	2.52624	2.06686	2.55937	2.05535	2.62151	1.91661	2.43803	1.81767	2.4324	1.59764	2.35589
2.06974	2.56854	2.12716	2.51786	2.07261	2.5445	2.06974	2.5354	2.05823	2.58338	1.91951	2.50793	1.82059	2.48498	1.60059	2.38201
2.07261	2.54326	2.13003	2.52785	2.07549	2.55083	2.07261	2.50752	2.06111	2.54609	1.92241	2.49391	1.82351	2.44574	1.60354	2.35462
2.07549	2.55843	2.13289	2.53884	2.07836	2.52038	2.07549	2.52785	2.06398	2.54736	1.92531	2.4757	1.82643	2.4482	1.60649	2.34952
2.07836	2.5581	2.13576	2.5123	2.08124	2.51737	2.07836	2.47301	2.06686	2.54394	1.92821	2.49054	1.82934	2.45067	1.60943	2.3607
2.08124	2.57472	2.13862	2.515	2.08411	2.47353	2.08124	2.53184	2.06974	2.53054	1.93111	2.48315	1.83226	2.45535	1.61238	2.36383
2.08411	2.55453	2.14149	2.5144	2.08699	2.48499	2.08411	2.47903	2.07261	2.51323	1.93401	2.4856	1.83517	2.45188	1.61533	2.38515
2.08699	2.52795	2.14435	2.53148	2.08986	2.48598	2.08699	2.49834	2.07549	2.48547	1.93691	2.52052	1.83809	2.47358	1.61828	2.32574
2.08986	2.53461	2.14721	2.49756	2.09273	2.4861	2.08986	2.49396	2.07836	2.50589	1.93981	2.51587	1.841	2.45245	1.62122	2.3372
2.09273	2.51924	2.15007	2.5606	2.0956	2.48747	2.09273	2.48645	2.08124	2.46016	1.94271	2.4962	1.84391	2.47227	1.62417	2.3052
2.0956	2.55303	2.15294	2.56226	2.09847	2.49126	2.0956	2.45332	2.08411	2.50884	1.9456	2.53552	1.84683	2.47316	1.62711	2.36865
2.09847	2.578	2.1558	2.56988	2.10135	2.52491	2.09847	2.50593	2.08699	2.47857	1.9485	2.53771	1.84974	2.46976	1.63006	2.35137
2.10135	2.5148	2.15866	2.62275	2.10422	2.48916	2.10135	2.47955	2.08986	2.4816	1.9514	2.55508	1.85265	2.47566	1.633	2.33581
2.10422	2.53063	2.16152	2.63861	2.10709	2.48222	2.10422	2.48526	2.09273	2.47537	1.95429	2.56625	1.85556	2.45459	1.63595	2.36314
2.10709	2.50738	2.16438	2.64842	2.10996	2.4903	2.10709	2.4749	2.0956	2.45016	1.95719	2.66537	1.85848	2.43589	1.63889	2.37107
2.10996	2.53846	2.16724	2.64805	2.11282	2.43981	2.10996	2.4266	2.09847	2.47032	1.96008	2.8773	1.86139	2.45228	1.64184	2.34635
2.11282	2.51337	2.1701	2.61467	2.11569	2.49452	2.11282	2.45323	2.10135	2.4779	1.96298	2.95579	1.8643	2.44925	1.64478	2.35579
2.11569	2.50715	2.17295	2.62836	2.11856	2.4563	2.11569	2.46068	2.10422	2.47701	1.96587	2.94617	1.86721	2.46666	1.64772	2.34989
2.11856	2.50726	2.17581	2.6088	2.12143	2.47159	2.11856	2.48616	2.10709	2.44029	1.96877	2.9039	1.87012	2.47578	1.65066	2.36888
2.12143	2.52322	2.17867	2.60083	2.1243	2.46745	2.12143	2.46056	2.10996	2.43703	1.97166	2.97186	1.87303	2.42057	1.65361	2.34259
2.1243	2.51415	2.18153	2.5718	2.12716	2.46311	2.1243	2.45367	2.11282	2.439	1.97455	3.23616	1.87594	2.46343	1.65655	2.34826
2.12716	2.50379	2.18438	2.54646	2.13003	2.47991	2.12716	2.44868	2.11569	2.40293	1.97744	3.39059	1.87884	2.46582	1.65949	2.35356
2.13003	2.46389	2.18724	2.53268	2.13289	2.47836	2.13003	2.43834	2.11856	2.4493	1.98034	3.57258	1.88175	2.44363	1.66243	2.37497
2.13289	2.51562	2.19009	2.49846	2.13576	2.47194	2.13289	2.5175	2.12143	2.4563	1.98323	3.7169	1.88466	2.49937	1.66537	2.36622
2.13576	2.52744	2.19295	2.49554	2.13862	2.51248	2.13576	2.48678	2.1243	2.4572	1.98612	4.02559	1.88757	2.47407	1.66831	2.36818
2.13862	2.54523	2.1958	2.52524	2.14149	2.48237	2.13862	2.45939	2.12716	2.45807	1.98901	4.08532	1.89047	2.48754	1.67125	2.37487
2.14149	2.53219	2.19865	2.49611	2.14435	2.50493	2.14149	2.48449	2.13003	2.44251	1.9919	4.08047	1.89338	2.43623	1.67419	2.42535
2.14435	2.54085	2.20151	2.44716	2.14721	2.51225	2.14435	2.47574	2.13289	2.42754	1.99479	4.10727	1.89628	2.49601	1.67713	2.46644
2.14721	2.51601	2.20436	2.45491	2.15007	2.52509	2.14721	2.48896	2.13576	2.46305	1.99768	4.14991	1.89919	2.43296	1.68006	2.48569
2.15007	2.57597	2.20721	2.47551	2.15294	2.54654	2.15007	2.50069	2.13862	2.41733	2.00056	4.25716	1.90209	2.50086	1.683	2.48733
2.15294	2.57525	2.21006	2.47527	2.1558	2.54714	2.15294	2.53051	2.14149	2.46509	2.00345	4.25909	1.905	2.45917	1.68594	2.51805
2.1558	2.61842	2.21291	2.45722	2.15866	2.59569	2.1558	2.53263	2.14435	2.46541	2.00634	4.25581	1.9079	2.49272	1.68888	2.54977
2.15866	2.63131	2.21576	2.50347	2.16152	2.57456	2.15866	2.53186	2.14721	2.42171	2.00923	4.19862	1.9108	2.48455	1.69181	2.63053
2.16152	2.67694	2.21861	2.49693	2.16438	2.59876	2.16152	2.55915	2.15007	2.48182	2.01211	4.16796	1.91371	2.46611	1.69475	2.72208
2.16438	2.69204	2.22146	2.51199	2.16724	2.61685	2.16438	2.58631	2.15294	2.53356	2.015	4.08785	1.91661	2.52783	1.69768	2.7941
2.16724	2.6961	2.22431	2.56056	2.1701	2.60093	2.16724	2.54373	2.1558	2.50176	2.01788	3.75606	1.91951	2.48535	1.70062	2.84262
2.1701	2.67847	2.22716	2.55342	2.17295	2.56903	2.1701	2.56914	2.15866	2.49817	2.02077	3.47811	1.92241	2.55248	1.70355	2.95219
2.17295	2.6726	2.23001	2.49361	2.17581	2.58003	2.17295	2.53921	2.16152	2.52144	2.02365	3.41064	1.92531	2.4732	1.70649	3.16146
2.17581	2.6444	2.23285	2.54294	2.17867	2.54165	2.17581	2.51021	2.16438	2.50824	2.02654	3.38017	1.92821	2.5114	1.70942	3.25644
2.17867	2.62686	2.2357	2.55174	2.18153	2.53457	2.17867	2.51095	2.16724	2.49997	2.02942	3.28596	1.93111	2.52444	1.71236	3.27609
2.18153	2.60597	2.23855	2.61539	2.18438	2.52409	2.18153	2.50243	2.1701	2.47661	2.0323	3.16228	1.93401	2.51781	1.71529	3.22193
2.18438	2.58415	2.24139	2.69237	2.18724	2.51971	2.18438	2.45494	2.17295	2.49909	2.03519	3.15678	1.93691	2.50574	1.71822	3.1161
2.18724	2.54176	2.24424	2.83012	2.19009	2.50677	2.18724	2.49004	2.17581	2.42761	2.03807	3.09812	1.93981	2.53931	1.72115	3.06569
2.19009	2.5255	2.24708	2.90354	2.19295	2.45731	2.19009	2.45092	2.17867	2.44209	2.04095	3.01384	1.94271	2.54663	1.72409	3.11438
2.19295	2.51237	2.24993	2.9809	2.1958	2.47175	2.19295	2.43261	2.18153	2.45682	2.04383	2.89476	1.9456	2.54197	1.72702	3.13106
2.1958	2.51597	2.25277	3.11277	2.19865	2.48403	2.1958	2.45627	2.18438	2.4094	2.04671	2.77867	1.9485	2.54963	1.72995	3.10175
2.19865	2.47086	2.25561	3.26339	2.20151	2.46652	2.19865	2.42501	2.18724	2.42055	2.04959	2.67454	1.9514	2.56929	1.73288	3.04118
2.20151	2.49767	2.25845	3.38442	2.20436	2.48106	2.20151	2.42781	2.19009	2.45952	2.05247	2.62177	1.95429	2.60364	1.73581	3.03397
2.20436	2.48855	2.2613	3.53546	2.20721	2.50319	2.20436	2.41799	2.19295	2.38047	2.05535	2.57204	1.95719	2.64001	1.73874	3.03946
2.20721	2.5002	2.26414	3.61233	2.21006	2.45273	2.20721	2.45056	2.1958	2.42574	2.05823	2.56423	1.96008	2.74587	1.74167	3.01465
2.21006	2.46586	2.26698	3.68789	2.21291	2.50365	2.21006	2.45781	2.19865	2.44965	2.06111	2.53582	1.96298	2.81418	1.7446	2.90134
2.21291	2.49109	2.26982	3.72896	2.21576	2.49971	2.21291	2.48753	2.20151	2.43599	2.06398	2.53702	1.96587	2.89539	1.74753	2.76738
2.21576	2.4882	2.27266	3.68966	2.21861	2.5154	2.21576	2.49791	2.20436	2.44922	2.06686	2.49756	1.96877	2.92876	1.75045	2.74582
2.21861	2.54509	2.2755	3.67127	2.22146	2.53476	2.21861	2.51342	2.20721	2.43232	2.06974	2.53449	1.97166	3.01527	1.75338	2.77938
2.22146	2.51757	2.27834	3.68043	2.22431	2.56231	2.22146	2.5329	2.21006	2.45007	2.07261	2.50227	1.97455	3.15071	1.75631	2.81584
2.22431	2.53305	2.28117	3.68436	2.22716	2.555	2.22431	2.57349	2.21291	2.44974	2.07549	2.51128	1.97744	3.31297	1.75923	2.68614
2.22716	2.56301	2.28401	3.5467	2.23001	2.57173	2.22716	2.65325	2.21576	2.47867	2.07836	2.493	1.98034	3.40606	1.76216	2.55598
2.23001	2.5236	2.28685	3.44664	2.23285	2.6297	2.23001	2.71794	2.21861	2.52295	2.08124	2.49791	1.98323	3.41086	1.76509	2.48818
2.23285	2.56607	2.28968	3.33414	2.2357	2.67313	2.23285	2.78807	2.22146	2.60147	2.08411	2.52344	1.98612	3.4353	1.76801	2.52634
2.2357	2.57597	2.29252	3.24408	2.23855	2.79364	2.2357	2.86164	2.22431	2.68801	2.08699	2.489	1.98901	3.50532	1.77094	2.52185
2.23855	2.61315	2.29536	3.22053	2.24139	2.8574	2.23855	2.93019	2.22716	2.75202	2.08986	2.48805	1.9919	3.56116	1.77386	2.50222
2.24139	2.66271	2.29819	2.98835	2.24424	2.9788	2.24139	3.00068	2.23001	2.86205	2.09273	2.4706	1.99479	3.66854	1.77679	2.45493
2.24424	2.71263	2.30102	2.79178	2.24708	3.02575	2.24424	3.05403	2.23285	2.9299	2.0956	2.45946	1.99768	3.76155	1.77971	2.46334
2.24708	2.85945	2.30386	2.65123	2.24993	3.0931	2.24708	3.17028	2.2357	3.02345	2.09847	2.41547	2.00056	3.8323	1.78263	2.43805
2.24993	3.0089	2.30669	2.62087	2.25277	3.3198	2.24993	3.33992	2.23855	3.06467	2.10135	2.48973	2.00345	3.837	1.78555	2.39747
2.25277	3.21504	2.30952	2.51811	2.25561	3.60336	2.25277	3.52562	2.24139	3.09776	2.10422	2.46142	2.00634	3.74783	1.78848	2.42813
2.25561	3.37847	2.31236	2.51328	2.25845	3.78298	2.25561	3.62299	2.24424	3.12801	2.10709	2.4479	2.00923	3.57564	1.7914	2.42302
2.25845	3.56667	2.31519	2.46346	2.2613	3.77622	2.25845	3.73859	2.24708	3.20217	2.10996	2.42931	2.01211	3.46463	1.79432	2.43924
2.2613	3.69252	2.31802	2.44988	2.26414	3.70765	2.2613	3.84124	2.24993	3.28112	2.11282	2.40678	2.015	3.39217	1.79724	2.4066
2.26414	3.74067	2.32085	2.44093	2.26698	3.68973	2.26414	3.85952	2.25277	3.45889	2.11569	2.45462	2.01788	3.37061	1.80016	2.4089
2.26698	3.77389	2.32368	2.44952	2.26982	3.69391	2.26698	3.94002	2.25561	3.6716	2.11856	2.44594	2.02077	3.35319	1.80308	2.4518
2.26982	3.78695	2.32651	2.42139	2.27266	3.69007	2.26982	3.9954	2.25845	3.75096	2.12143	2.44383	2.02365	3.32403	1.806	2.40288
2.27266	3.74997	2.32934	2.42953	2.2755	3.65286	2.27266	3.91456	2.2613	3.86113	2.1243	2.42796	2.02654	3.24756	1.80892	2.44443
2.2755	3.68276	2.33217	2.44112	2.27834	3.74795	2.2755	3.79305	2.26414	3.92552	2.12716	2.42406	2.02942	3.26574	1.81184	2.44847
2.27834	3.61614	2.33499	2.41836	2.28117	3.71011	2.27834	3.68874	2.26698	3.90078	2.13003	2.42032	2.0323	3.36015	1.81476	2.40654
2.28117	3.57734	2.33782	2.34459	2.28401	3.6756	2.28117	3.51209	2.26982	3.75576	2.13289	2.43308	2.03519	3.35006	1.81767	2.41894
2.28401	3.53267	2.34065	2.36743	2.28685	3.58289	2.28401	3.27049	2.27266	3.5916	2.13576	2.46023	2.03807	3.20955	1.82059	2.44257
2.28685	3.43782	2.34347	2.40879	2.28968	3.39347	2.28685	3.15182	2.2755	3.49674	2.13862	2.43958	2.04095	3.077	1.82351	2.43933
2.28968	3.3067	2.3463	2.41659	2.29252	3.1202	2.28968	3.13477	2.27834	3.38132	2.14149	2.46012	2.04383	2.93833	1.82643	2.44044
2.29252	3.18012	2.34912	2.39055	2.29536	2.98536	2.29252	3.07753	2.28117	3.28903	2.14435	2.45093	2.04671	2.81444	1.82934	2.47447
2.29536	2.97277	2.35195	2.37611	2.29819	2.91774	2.29536	3.06957	2.28401	3.25254	2.14721	2.45526	2.04959	2.743	1.83226	2.41603
2.29819	2.78145	2.35477	2.39943	2.30102	2.84531	2.29819	2.97754	2.28685	3.23399	2.15007	2.45283	2.05247	2.70544	1.83517	2.45006
2.30102	2.66419	2.3576	2.38376	2.30386	2.73945	2.30102	2.89811	2.28968	3.12903	2.15294	2.4445	2.05535	2.64901	1.83809	2.44149
2.30386	2.64951	2.36042	2.39325	2.30669	2.63586	2.30386	2.74514	2.29252	3.02453	2.1558	2.43359	2.05823	2.59961	1.841	2.41071
2.30669	2.60373	2.36324	2.3894	2.30952	2.62942	2.30669	2.63585	2.29536	2.95814	2.15866	2.43345	2.06111	2.57585	1.84391	2.43943
2.30952	2.49247	2.36606	2.40175	2.31236	2.60576	2.30952	2.5704	2.29819	2.90353	2.16152	2.43099	2.06398	2.53827	1.84683	2.4439
2.31236	2.47778	2.36888	2.34343	2.31519	2.54934	2.31236	2.5527	2.30102	2.86447	2.16438	2.44528	2.06686	2.528	1.84974	2.45551
2.31519	2.4983	2.3717	2.4108	2.31802	2.54115	2.31519	2.48512	2.30386	2.82396	2.16724	2.46458	2.06974	2.49934	1.85265	2.45018
2.31802	2.47523	2.37452	2.41185	2.32085	2.46627	2.31802	2.52414	2.30669	2.72416	2.1701	2.47567	2.07261	2.50569	1.85556	2.4812
2.32085	2.48904	2.37734	2.35677	2.32368	2.43148	2.32085	2.48155	2.30952	2.61324	2.17295	2.46581	2.07549	2.49879	1.85848	2.44275
2.32368	2.43131	2.38016	2.38198	2.32651	2.38177	2.32368	2.40328	2.31236	2.5605	2.17581	2.41364	2.07836	2.47819	1.86139	2.44715
2.32651	2.43785	2.38298	2.37323	2.32934	2.42023	2.32651	2.44606	2.31519	2.52613	2.17867	2.38224	2.08124	2.45842	1.8643	2.45203
2.32934	2.45013	2.3858	2.35489	2.33217	2.42142	2.32934	2.38854	2.31802	2.46239	2.18153	2.47387	2.08411	2.48177	1.86721	2.46783
2.33217	2.4194	2.38862	2.34983	2.33499	2.37124	2.33217	2.35867	2.32085	2.50879	2.18438	2.4259	2.08699	2.43619	1.87012	2.46487
2.33499	2.42632	2.39143	2.30967	2.33782	2.36624	2.33499	2.39996	2.32368	2.53015	2.18724	2.38917	2.08986	2.46001	1.87303	2.4955
2.33782	2.38711	2.39425	2.3634	2.34065	2.44089	2.33782	2.36836	2.32651	2.43749	2.19009	2.42881	2.09273	2.44406	1.87594	2.4339
2.34065	2.35821	2.39706	2.36468	2.34347	2.3812	2.34065	2.38768	2.32934	2.40925	2.19295	2.4499	2.0956	2.45672	1.87884	2.46192
2.34347	2.44501	2.39988	2.37595	2.3463	2.36238	2.34347	2.41125	2.33217	2.36313	2.1958	2.43646	2.09847	2.44731	1.88175	2.43476
2.3463	2.40655	2.40269	2.3942	2.34912	2.38917	2.3463	2.37455	2.33499	2.35791	2.19865	2.47656	2.10135	2.43529	1.88466	2.43466
2.34912	2.43175	2.40551	2.36639	2.35195	2.37148	2.34912	2.342	2.33782	2.34101	2.20151	2.45231	2.10422	2.4284	1.88757	2.4177
2.35195	2.43562	2.40832	2.37458	2.35477	2.37631	2.35195	2.37365	2.34065	2.39897	2.20436	2.45667	2.10709	2.42339	1.89047	2.45322
2.35477	2.3967	2.41113	2.35218	2.3576	2.39335	2.35477	2.34514	2.34347	2.35574	2.20721	2.41849	2.10996	2.42796	1.89338	2.43071
2.3576	2.40339	2.41394	2.39005	2.36042	2.36574	2.3576	2.35725	2.3463	2.3812	2.21006	2.4942	2.11282	2.43474	1.89628	2.48287
2.36042	2.41811	2.41676	2.37358	2.36324	2.38033	2.36042	2.33264	2.34912	2.34324	2.21291	2.54739	2.11569	2.46855	1.89919	2.44035
2.36324	2.39515	2.41957	2.41887	2.36606	2.39367	2.36324	2.33477	2.35195	2.35108	2.21576	2.63659	2.11856	2.43593	1.90209	2.51053
2.36606	2.36687	2.42238	2.44152	2.36888	2.38035	2.36606	2.34876	2.35477	2.36346	2.21861	2.75765	2.12143	2.42643	1.905	2.45835
2.36888	2.43437	2.42519	2.36873	2.3717	2.33998	2.36888	2.35591	2.3576	2.35423	2.22146	2.78439	2.1243	2.42728	1.9079	2.46148
2.3717	2.38801	2.428	2.36613	2.37452	2.3381	2.3717	2.40899	2.36042	2.36444	2.22431	2.83552	2.12716	2.42973	1.9108	2.4464
2.37452	2.37189	2.43081	2.32779	2.37734	2.3505	2.37452	2.34295	2.36324	2.33867	2.22716	2.89661	2.13003	2.46387	1.91371	2.47419
2.37734	2.39649	2.43361	2.34157	2.38016	2.3633	2.37734	2.34665	2.36606	2.3217	2.23001	2.96323	2.13289	2.45869	1.91661	2.47077
2.38016	2.3663	2.43642	2.33605	2.38298	2.37029	2.38016	2.33605	2.36888	2.3416	2.23285	3.04314	2.13576	2.42764	1.91951	2.45705
2.38298	2.36817	2.43923	2.35586	2.3858	2.37758	2.38298	2.29751	2.3717	2.3545	2.2357	3.21597	2.13862	2.40792	1.92241	2.50697
2.3858	2.41058	2.44204	2.3681	2.38862	2.39521	2.3858	2.34586	2.37452	2.34865	2.23855	3.35401	2.14149	2.42571	1.92531	2.49619
2.38862	2.3748	2.44484	2.35075	2.39143	2.33212	2.38862	2.36606	2.37734	2.35047	2.24139	3.41302	2.14435	2.40402	1.92821	2.48966
2.39143	2.34338	2.44765	2.35013	2.39425	2.36958	2.39143	2.35879	2.38016	2.33517	2.24424	3.37376	2.14721	2.42847	1.93111	2.50896
2.39425	2.40432	2.45045	2.33116	2.39706	2.32003	2.39425	2.33715	2.38298	2.36687	2.24708	3.39496	2.15007	2.41723	1.93401	2.49706
2.39706	2.39338	2.45326	2.3733	2.39988	2.33385	2.39706	2.35092	2.3858	2.32727	2.24993	3.53888	2.15294	2.41455	1.93691	2.5187
2.39988	2.4139	2.45606	2.35001	2.40269	2.36361	2.39988	2.35314	2.38862	2.34184	2.25277	3.74607	2.1558	2.39715	1.93981	2.49192
2.40269	2.38358	2.45886	2.28683	2.40551	2.36167	2.40269	2.37552	2.39143	2.3321	2.25561	3.79782	2.15866	2.40764	1.94271	2.54483
2.40551	2.35246	2.46167	2.35192	2.40832	2.36082	2.40551	2.34358	2.39425	2.30544	2.25845	3.73199	2.16152	2.40499	1.9456	2.53136
2.40832	2.36915	2.46447	2.36549	2.41113	2.34422	2.40832	2.36583	2.39706	2.35685	2.2613	3.61828	2.16438	2.41969	1.9485	2.57713
2.41113	2.36106	2.46727	2.32425	2.41394	2.36929	2.41113	2.3636	2.39988	2.28085	2.26414	3.45796	2.16724	2.43595	1.9514	2.57962
2.41394	2.34706	2.47007	2.39422	2.41676	2.3654	2.41394	2.31896	2.40269	2.31741	2.26698	3.41436	2.1701	2.45273	1.95429	2.62097
2.41676	2.35502	2.47287	2.36346	2.41957	2.38988	2.41676	2.27201	2.40551	2.32408	2.26982	3.39718	2.17295	2.43177	1.95719	2.66301
2.41957	2.37559	2.47567	2.39508	2.42238	2.35673	2.41957	2.34148	2.40832	2.30492	2.27266	3.39978	2.17581	2.46439	1.96008	2.69872
2.42238	2.35383	2.47847	2.37687	2.42519	2.3014	2.42238	2.35397	2.41113	2.31993	2.2755	3.45327	2.17867	2.45033	1.96298	2.78054
2.42519	2.34085	2.48127	2.37359	2.428	2.3374	2.42519	2.33507	2.41394	2.308	2.27834	3.52119	2.18153	2.43704	1.96587	2.82504
2.428	2.35241	2.48406	2.39608	2.43081	2.31208	2.428	2.3536	2.41676	2.30508	2.28117	3.43488	2.18438	2.46999	1.96877	2.92435
2.43081	2.37078	2.61214	2.27996	2.43361	2.36178	2.43081	2.31232	2.41957	2.30806	2.28401	3.29907	2.18724	2.40884	1.97166	3.02984
2.43361	2.38868	2.61491	2.2755	2.43642	2.32509	2.43361	2.33918	2.42238	2.31984	2.28685	3.30086	2.19009	2.4516	1.97455	3.16632
2.43642	2.35632	2.61768	2.29437	2.43923	2.33273	2.43642	2.31969	2.42519	2.30843	2.28968	3.33994	2.19295	2.44405	1.97744	3.24539
2.43923	2.36742	2.62045	2.28789	2.44204	2.33865	2.43923	2.28034	2.428	2.30638	2.29252	3.32836	2.1958	2.45852	1.98034	3.25629
2.44204	2.32373	2.62322	2.34025	2.44484	2.33068	2.44204	2.28721	2.43081	2.34666	2.29536	3.17694	2.19865	2.47574	1.98323	3.33045
2.44484	2.38438	2.62599	2.26321	2.44765	2.30295	2.44484	2.34112	2.43361	2.33866	2.29819	2.92807	2.20151	2.40358	1.98612	3.35165
2.44765	2.36104	2.62876	2.26619	2.45045	2.35771	2.44765	2.31574	2.43642	2.32272	2.30102	2.81792	2.20436	2.45485	1.98901	3.2911
2.45045	2.36395	2.63152	2.32364	2.45326	2.33562	2.45045	2.32386	2.43923	2.26873	2.30386	2.76899	2.20721	2.47745	1.9919	3.39184
2.45326	2.34242	2.63429	2.30594	2.45606	2.37835	2.45326	2.28643	2.44204	2.31125	2.30669	2.68075	2.21006	2.51628	1.99479	3.63185
2.45606	2.36732	2.63706	2.30883	2.45886	2.35854	2.45606	2.35595	2.44484	2.33345	2.30952	2.64181	2.21291	2.56862	1.99768	3.82333
2.45886	2.35935	2.63982	2.35679	2.46167	2.34417	2.45886	2.32145	2.44765	2.33874	2.31236	2.64416	2.21576	2.70474	2.00056	3.79464
2.46167	2.3508	2.64258	2.30785	2.46447	2.34809	2.46167	2.30367	2.45045	2.3372	2.31519	2.59647	2.21861	2.78053	2.00345	3.6184
2.46447	2.37113	2.64535	2.35358	2.46727	2.33258	2.46447	2.35639	2.45326	2.32313	2.31802	2.58784	2.22146	2.87537	2.00634	3.52747
2.46727	2.36327	2.64811	2.31363	2.47007	2.34232	2.46727	2.38349	2.45606	2.33617	2.32085	2.54729	2.22431	2.98524	2.00923	3.62821
2.47007	2.35907	2.65087	2.34692	2.47287	2.38289	2.47007	2.34747	2.45886	2.33641	2.32368	2.53548	2.22716	3.23789	2.01211	3.80276
2.47287	2.35565	2.65364	2.30106	2.47567	2.33879	2.47287	2.35569	2.46167	2.35726	2.32651	2.43064	2.23001	3.36465	2.015	3.7173
2.47567	2.35251	2.6564	2.30219	2.47847	2.35676	2.47567	2.40294	2.46447	2.33298	2.32934	2.419	2.23285	3.33212	2.01788	3.64287
2.47847	2.38294	2.65916	2.28879	2.48127	2.38322	2.47847	2.38939	2.46727	2.2906	2.33217	2.38008	2.2357	3.35023	2.02077	3.56144
2.48127	2.37298	2.66192	2.3196	2.48406	2.43054	2.48127	2.44665	2.47007	2.4377	2.33499	2.39626	2.23855	3.3523	2.02365	3.49364
2.48406	2.35898	2.66468	2.37002	2.61214	2.28365	2.48406	2.4812	2.47287	2.46897	2.33782	2.36381	2.24139	3.38802	2.02654	3.39862
2.61214	2.34392	2.66744	2.31474	2.61491	2.3471	2.61214	2.26649	2.47567	2.50878	2.34065	2.32057	2.24424	3.43523	2.02942	3.30594
2.61491	2.32576	2.6702	2.34721	2.61768	2.34651	2.61491	2.28457	2.47847	2.57698	2.34347	2.41401	2.24708	3.53924	2.0323	3.24025
2.61768	2.29922	2.67295	2.30661	2.62045	2.30527	2.61768	2.2885	2.48127	2.62011	2.3463	2.32706	2.24993	3.55652	2.03519	3.2028
2.62045	2.32038	2.67571	2.35385	2.62322	2.2823	2.62045	2.26895	2.48406	2.63637	2.34912	2.3343	2.25277	3.52726	2.03807	3.22469
2.62322	2.34067	2.67847	2.33233	2.62599	2.2652	2.62322	2.31035	2.61214	2.28742	2.35195	2.35231	2.25561	3.43013	2.04095	3.1736
2.62599	2.34592	2.68122	2.32431	2.62876	2.31664	2.62599	2.31289	2.61491	2.27987	2.35477	2.31956	2.25845	3.31745	2.04383	3.13541
2.62876	2.36017	2.68398	2.31106	2.63152	2.2933	2.62876	2.30664	2.61768	2.29073	2.3576	2.38018	2.2613	3.22524	2.04671	2.99763
2.63152	2.29233	2.68674	2.32944	2.63429	2.31782	2.63152	2.26977	2.62045	2.27671	2.36042	2.31976	2.26414	3.25462	2.04959	2.8416
2.63429	2.34333	2.68949	2.29949	2.63706	2.25442	2.63429	2.31332	2.62322	2.28281	2.36324	2.33901	2.26698	3.33972	2.05247	2.77288
2.63706	2.30746	2.69224	2.32015	2.63982	2.30436	2.63706	2.29254	2.62599	2.23895	2.36606	2.35911	2.26982	3.39297	2.05535	2.7255
2.63982	2.35056	2.695	2.33152	2.64258	2.3241	2.63982	2.31461	2.62876	2.3325	2.36888	2.34242	2.27266	3.40014	2.05823	2.69022
2.64258	2.31948	2.69775	2.32991	2.64535	2.25582	2.64258	2.3093	2.63152	2.25175	2.3717	2.33763	2.2755	3.39826	2.06111	2.66766
2.64535	2.32877	2.7005	2.34075	2.64811	2.30996	2.64535	2.29525	2.63429	2.28342	2.37452	2.36476	2.27834	3.40995	2.06398	2.63088
2.64811	2.34237	2.70325	2.30859	2.65087	2.30423	2.64811	2.31744	2.63706	2.29976	2.37734	2.35763	2.28117	3.46213	2.06686	2.52929
2.65087	2.34115	2.706	2.33957	2.65364	2.30725	2.65087	2.26092	2.63982	2.29122	2.38016	2.30051	2.28401	3.35991	2.06974	2.57305
2.65364	2.29504	2.70875	2.32602	2.6564	2.33805	2.65364	2.26554	2.64258	2.27062	2.38298	2.33819	2.28685	3.22868	2.07261	2.51446
2.6564	2.3096	2.7115	2.3546	2.65916	2.24161	2.6564	2.33711	2.64535	2.29311	2.3858	2.35639	2.28968	3.16154	2.07549	2.49819
2.65916	2.36049	2.71425	2.34989	2.66192	2.30157	2.65916	2.27328	2.64811	2.30776	2.38862	2.31302	2.29252	3.10035	2.07836	2.48996
2.66192	2.33842	2.717	2.35261	2.66468	2.27529	2.66192	2.30106	2.65087	2.30048	2.39143	2.38773	2.29536	3.00017	2.08124	2.52357
2.66468	2.33617	2.71975	2.36479	2.66744	2.30536	2.66468	2.36942	2.65364	2.31524	2.39425	2.285	2.29819	2.96884	2.08411	2.46824
2.66744	2.34713	2.72249	2.37502	2.6702	2.29277	2.66744	2.2833	2.6564	2.28464	2.39706	2.31807	2.30102	2.94034	2.08699	2.45366
2.6702	2.28991	2.72524	2.34188	2.67295	2.33015	2.6702	2.33781	2.65916	2.33747	2.39988	2.31042	2.30386	2.8661	2.08986	2.45923
2.67295	2.28861	2.72798	2.35781	2.67571	2.29236	2.67295	2.29569	2.66192	2.24289	2.40269	2.24673	2.30669	2.84136	2.09273	2.47765
2.67571	2.33508	2.73073	2.32977	2.67847	2.33569	2.67571	2.30217	2.66468	2.29779	2.40551	2.25945	2.30952	2.76641	2.0956	2.43494
2.67847	2.35435	2.73347	2.32937	2.68122	2.30857	2.67847	2.28353	2.66744	2.33524	2.40832	2.31155	2.31236	2.76863	2.09847	2.47828
2.68122	2.35645	2.73622	2.37445	2.68398	2.29522	2.68122	2.32239	2.6702	2.28672	2.41113	2.30804	2.31519	2.71927	2.10135	2.41722
2.68398	2.32704	2.73896	2.34925	2.68674	2.27608	2.68398	2.2584	2.67295	2.28691	2.41394	2.34281	2.31802	2.63057	2.10422	2.42107
2.68674	2.33615	2.7417	2.30464	2.68949	2.34783	2.68674	2.26563	2.67571	2.35911	2.41676	2.31131	2.32085	2.58059	2.10709	2.46604
2.68949	2.34972	2.74445	2.31962	2.69224	2.30252	2.68949	2.33008	2.67847	2.22046	2.41957	2.29087	2.32368	2.54322	2.10996	2.41329
2.69224	2.31394	2.74719	2.33987	2.695	2.35175	2.69224	2.27316	2.68122	2.32855	2.42238	2.3365	2.32651	2.40599	2.11282	2.41311
2.695	2.3202	2.74993	2.35138	2.69775	2.32646	2.695	2.29309	2.68398	2.26152	2.42519	2.32301	2.32934	2.46177	2.11569	2.42404
2.69775	2.33115	2.75267	2.31891	2.7005	2.2999	2.69775	2.27161	2.68674	2.27542	2.428	2.29885	2.33217	2.40477	2.11856	2.42224
2.7005	2.32637	2.75541	2.31224	2.70325	2.29604	2.7005	2.31262	2.68949	2.2812	2.43081	2.30199	2.33499	2.36301	2.12143	2.42046
2.70325	2.38069	2.75815	2.30552	2.706	2.2616	2.70325	2.34439	2.69224	2.36607	2.43361	2.30455	2.33782	2.3677	2.1243	2.42065
2.706	2.3596	2.76089	2.31257	2.70875	2.33732	2.706	2.28703	2.695	2.30777	2.43642	2.30846	2.34065	2.38874	2.12716	2.42037
2.70875	2.34926	2.76362	2.29413	2.7115	2.3494	2.70875	2.2993	2.69775	2.27616	2.43923	2.30656	2.34347	2.34758	2.13003	2.38268
2.7115	2.30896	2.76636	2.31196	2.71425	2.34817	2.7115	2.33435	2.7005	2.29751	2.44204	2.30014	2.3463	2.36491	2.13289	2.41748
2.71425	2.3799	2.7691	2.316	2.717	2.30556	2.71425	2.28213	2.70325	2.30623	2.44484	2.3085	2.34912	2.35603	2.13576	2.40567
2.717	2.32327	2.77183	2.34605	2.71975	2.30864	2.717	2.32288	2.706	2.29122	2.44765	2.31038	2.35195	2.3861	2.13862	2.41581
2.71975	2.34296	2.77457	2.31941	2.72249	2.32455	2.71975	2.33096	2.70875	2.2961	2.45045	2.30511	2.35477	2.33154	2.14149	2.43216
2.72249	2.37905	2.7773	2.37149	2.72524	2.34028	2.72249	2.334	2.7115	2.34141	2.45326	2.3202	2.3576	2.34916	2.14435	2.38562
2.72524	2.35218	2.78004	2.30256	2.72798	2.33173	2.72524	2.3101	2.71425	2.30079	2.45606	2.36276	2.36042	2.34069	2.14721	2.47851
2.72798	2.3456	2.78277	2.25599	2.73073	2.31569	2.72798	2.33476	2.717	2.31324	2.45886	2.36622	2.36324	2.36906	2.15007	2.38786
2.73073	2.39067	2.7855	2.3297	2.73347	2.35248	2.73073	2.31944	2.71975	2.30687	2.46167	2.38936	2.36606	2.34255	2.15294	2.44329
2.73347	2.35917	2.78824	2.32689	2.73622	2.33648	2.73347	2.33445	2.72249	2.30736	2.46447	2.4425	2.36888	2.32801	2.1558	2.41821
2.73622	2.33658	2.79097	2.35147	2.73896	2.32813	2.73622	2.3346	2.72524	2.32559	2.46727	2.50286	2.3717	2.3368	2.15866	2.42023
2.73896	2.31869	2.7937	2.33895	2.7417	2.32946	2.73896	2.35366	2.72798	2.31619	2.47007	2.45624	2.37452	2.3619	2.16152	2.3941
2.7417	2.32595	2.79643	2.32517	2.74445	2.32236	2.7417	2.29511	2.73073	2.29441	2.47287	2.48837	2.37734	2.30092	2.16438	2.40993
2.74445	2.34258	2.79916	2.27741	2.74719	2.2984	2.74445	2.32678	2.73347	2.28756	2.47567	2.47114	2.38016	2.314	2.16724	2.45919
2.74719	2.30483	2.80189	2.35519	2.74993	2.35074	2.74719	2.33357	2.73622	2.22854	2.47847	2.48637	2.38298	2.3171	2.1701	2.4209
2.74993	2.29914	2.80462	2.34358	2.75267	2.32191	2.74993	2.32251	2.73896	2.32569	2.48127	2.53085	2.3858	2.33483	2.17295	2.40966
2.75267	2.3626	2.80734	2.29408	2.75541	2.32584	2.75267	2.27048	2.7417	2.29011	2.48406	2.51749	2.38862	2.34572	2.17581	2.41915
2.75541	2.30295	2.81007	2.30458	2.75815	2.29829	2.75541	2.30347	2.74445	2.3106	2.61214	2.25042	2.39143	2.35194	2.17867	2.40876
2.75815	2.34323	2.8128	2.35118	2.76089	2.34668	2.75815	2.324	2.74719	2.30584	2.61491	2.26672	2.39425	2.34503	2.18153	2.42531
2.76089	2.30621	2.81552	2.31983	2.76362	2.30839	2.76089	2.32703	2.74993	2.3	2.61768	2.28945	2.39706	2.27456	2.18438	2.42069
2.76362	2.32708	2.81825	2.32652	2.76636	2.35439	2.76362	2.30416	2.75267	2.30505	2.62045	2.29447	2.39988	2.30387	2.18724	2.4522
2.76636	2.27155	2.82097	2.31509	2.7691	2.28511	2.76636	2.27645	2.75541	2.33797	2.62322	2.31933	2.40269	2.3249	2.19009	2.43617
2.7691	2.3152	2.8237	2.322	2.77183	2.32386	2.7691	2.29722	2.75815	2.27681	2.62599	2.30076	2.40551	2.28825	2.19295	2.39298
2.77183	2.31329	2.82642	2.39428	2.77457	2.31175	2.77183	2.32344	2.76089	2.32293	2.62876	2.33992	2.40832	2.32692	2.1958	2.40941
2.77457	2.3281	2.82914	2.37667	2.7773	2.32504	2.77457	2.26368	2.76362	2.29496	2.63152	2.27512	2.41113	2.30646	2.19865	2.47827
2.7773	2.3349	2.83187	2.36918	2.78004	2.31945	2.7773	2.29746	2.76636	2.30205	2.63429	2.27812	2.41394	2.32663	2.20151	2.44134
2.78004	2.31941	2.83459	2.34801	2.78277	2.31169	2.78004	2.32143	2.7691	2.31151	2.63706	2.30132	2.41676	2.30234	2.20436	2.45569
2.78277	2.31211	2.83731	2.40425	2.7855	2.27299	2.78277	2.27924	2.77183	2.29527	2.63982	2.27184	2.41957	2.30865	2.20721	2.50778
2.7855	2.33458	2.84003	2.38523	2.78824	2.25995	2.7855	2.33466	2.77457	2.27587	2.64258	2.30753	2.42238	2.26767	2.21006	2.54453
2.78824	2.32182	2.84275	2.43587	2.79097	2.32728	2.78824	2.30199	2.7773	2.25991	2.64535	2.29216	2.42519	2.30068	2.21291	2.61623
2.79097	2.27834	2.84547	2.38797	2.7937	2.31417	2.79097	2.31919	2.78004	2.35076	2.64811	2.32093	2.428	2.3273	2.21576	2.69321
2.7937	2.3371	2.84819	2.41296	2.79643	2.30393	2.7937	2.34935	2.78277	2.30784	2.65087	2.29509	2.43081	2.34118	2.21861	2.79022
2.79643	2.30488	2.8509	2.42746	2.79916	2.29165	2.79643	2.27071	2.7855	2.28799	2.65364	2.31266	2.43361	2.30291	2.22146	2.91962
2.79916	2.30983	2.85362	2.41529	2.80189	2.31876	2.79916	2.29285	2.78824	2.30823	2.6564	2.27839	2.43642	2.31367	2.22431	3.12332
2.80189	2.32834	2.85634	2.40427	2.80462	2.31518	2.80189	2.32461	2.79097	2.31948	2.65916	2.2702	2.43923	2.33896	2.22716	3.27579
2.80462	2.33807	2.85905	2.40436	2.80734	2.32947	2.80462	2.33413	2.7937	2.3497	2.66192	2.29593	2.44204	2.32442	2.23001	3.2901
2.80734	2.3448	2.86177	2.39626	2.81007	2.31482	2.80734	2.34291	2.79643	2.32152	2.66468	2.26279	2.44484	2.28776	2.23285	3.29501
2.81007	2.34076	2.86448	2.37044	2.8128	2.40206	2.81007	2.25719	2.79916	2.31986	2.66744	2.27364	2.44765	2.30598	2.2357	3.36848
2.8128	2.32822	2.8672	2.41034	2.81552	2.34889	2.8128	2.36725	2.80189	2.34518	2.6702	2.31205	2.45045	2.34613	2.23855	3.46129
2.81552	2.35693	2.86991	2.38287	2.81825	2.36016	2.81552	2.32789	2.80462	2.30914	2.67295	2.30084	2.45326	2.3772	2.24139	3.5124
2.81825	2.32509	2.87262	2.42593	2.82097	2.31166	2.81825	2.34718	2.80734	2.31539	2.67571	2.31847	2.45606	2.3518	2.24424	3.51058
2.82097	2.33069	2.87533	2.39636	2.8237	2.33272	2.82097	2.3351	2.81007	2.32902	2.67847	2.303	2.45886	2.38149	2.24708	3.44457
2.8237	2.3737	2.87805	2.41344	2.82642	2.40426	2.8237	2.34584	2.8128	2.34471	2.68122	2.29242	2.46167	2.43293	2.24993	3.37895
2.82642	2.35411	2.88076	2.33501	2.82914	2.32052	2.82642	2.3411	2.81552	2.37053	2.68398	2.28181	2.46447	2.47662	2.25277	3.41739
2.82914	2.39109	2.88347	2.3872	2.83187	2.40591	2.82914	2.36571	2.81825	2.38236	2.68674	2.24823	2.46727	2.47168	2.25561	3.52133
2.83187	2.37557	2.88618	2.44663	2.83459	2.36215	2.83187	2.38202	2.82097	2.34954	2.68949	2.30093	2.47007	2.50486	2.25845	3.59555
2.83459	2.39221	2.88889	2.38017	2.83731	2.43158	2.83459	2.41058	2.8237	2.38047	2.69224	2.33936	2.47287	2.51502	2.2613	3.49344
2.83731	2.38518	2.89159	2.42264	2.84003	2.38924	2.83731	2.39874	2.82642	2.36861	2.695	2.28862	2.47567	2.56533	2.26414	3.27915
2.84003	2.39444	2.8943	2.40709	2.84275	2.41497	2.84003	2.41683	2.82914	2.34467	2.69775	2.2937	2.47847	2.56043	2.26698	3.35979
2.84275	2.44284	2.89701	2.41863	2.84547	2.40858	2.84275	2.4232	2.83187	2.41686	2.7005	2.30013	2.48127	2.58241	2.26982	3.46976
2.84547	2.45444	2.89972	2.37148	2.84819	2.41226	2.84547	2.37555	2.83459	2.37292	2.70325	2.31674	2.48406	2.48329	2.27266	3.46822
2.84819	2.42288	2.90242	2.42345	2.8509	2.42484	2.84819	2.3674	2.83731	2.40968	2.706	2.24761	2.61214	2.31213	2.2755	3.42984
2.8509	2.40233	2.90513	2.38182	2.85362	2.38867	2.8509	2.4284	2.84003	2.39398	2.70875	2.28891	2.61491	2.3075	2.27834	3.34313
2.85362	2.4171	2.90783	2.41241	2.85634	2.41208	2.85362	2.41284	2.84275	2.41302	2.7115	2.29726	2.61768	2.30745	2.28117	3.27621
2.85634	2.43019	2.91053	2.4464	2.85905	2.40355	2.85634	2.41211	2.84547	2.42346	2.71425	2.29534	2.62045	2.28331	2.28401	3.20119
2.85905	2.35104	2.91324	2.46456	2.86177	2.40312	2.85905	2.37433	2.84819	2.37937	2.717	2.32243	2.62322	2.3308	2.28685	3.1518
2.86177	2.43453	2.91594	2.53579	2.86448	2.3972	2.86177	2.36533	2.8509	2.4129	2.71975	2.32605	2.62599	2.33866	2.28968	3.12114
2.86448	2.35976	2.91864	2.51482	2.8672	2.41629	2.86448	2.38247	2.85362	2.40981	2.72249	2.31861	2.62876	2.19956	2.29252	3.11026
2.8672	2.39194	2.92134	2.53013	2.86991	2.40544	2.8672	2.40523	2.85634	2.43942	2.72524	2.3115	2.63152	2.32879	2.29536	3.08328
2.86991	2.36626	2.92404	2.52389	2.87262	2.39961	2.86991	2.39715	2.85905	2.4369	2.72798	2.27685	2.63429	2.2984	2.29819	3.07694
2.87262	2.38683	2.92674	2.57519	2.87533	2.34242	2.87262	2.36574	2.86177	2.44188	2.73073	2.27631	2.63706	2.31869	2.30102	3.00211
2.87533	2.35813	2.92944	2.576	2.87805	2.34719	2.87533	2.37467	2.86448	2.43925	2.73347	2.31583	2.63982	2.27922	2.30386	2.95275
2.87805	2.3728	2.93214	2.60586	2.88076	2.37315	2.87805	2.41949	2.8672	2.40117	2.73622	2.30976	2.64258	2.29807	2.30669	2.88795
2.88076	2.38699	2.93484	2.66508	2.88347	2.37503	2.88076	2.35679	2.86991	2.39342	2.73896	2.31736	2.64535	2.28781	2.30952	2.844
2.88347	2.38422	2.93754	2.6715	2.88618	2.33744	2.88347	2.39891	2.87262	2.34661	2.7417	2.32015	2.64811	2.27791	2.31236	2.74363
2.88618	2.36494	2.94024	2.77692	2.88889	2.39948	2.88618	2.39816	2.87533	2.41455	2.74445	2.27781	2.65087	2.27437	2.31519	2.64848
2.88889	2.38082	2.94293	2.94127	2.89159	2.32001	2.88889	2.36475	2.87805	2.36803	2.74719	2.3033	2.65364	2.27934	2.31802	2.69202
2.89159	2.43896	2.94563	2.9749	2.8943	2.39115	2.89159	2.3989	2.88076	2.34601	2.74993	2.29061	2.6564	2.32626	2.32085	2.67768
2.8943	2.37899	2.94832	3.00307	2.89701	2.37857	2.8943	2.40912	2.88347	2.38539	2.75267	2.26186	2.65916	2.31371	2.32368	2.67338
2.89701	2.39177	2.95102	2.98972	2.89972	2.41342	2.89701	2.43732	2.88618	2.40338	2.75541	2.29677	2.66192	2.28152	2.32651	2.64996
2.89972	2.46414	2.95371	3.03669	2.90242	2.42374	2.89972	2.46958	2.88889	2.40843	2.75815	2.26686	2.66468	2.34044	2.32934	2.65277
2.90242	2.44397	2.9564	3.03141	2.90513	2.44759	2.90242	2.49433	2.89159	2.47301	2.76089	2.29671	2.66744	2.34046	2.33217	2.59364
2.90513	2.44905	2.95909	3.07967	2.90783	2.46502	2.90513	2.4701	2.8943	2.50515	2.76362	2.27581	2.6702	2.305	2.33499	2.50376
2.90783	2.47873	2.96179	3.12927	2.91053	2.46444	2.90783	2.53986	2.89701	2.47414	2.76636	2.33517	2.67295	2.28103	2.33782	2.40682
2.91053	2.42541	2.96448	3.16281	2.91324	2.51112	2.91053	2.54861	2.89972	2.51535	2.7691	2.33086	2.67571	2.25569	2.34065	2.38893
2.91324	2.4186	2.96717	3.17377	2.91594	2.51154	2.91324	2.51714	2.90242	2.52475	2.77183	2.32027	2.67847	2.2206	2.34347	2.35042
2.91594	2.42594	2.96986	3.16903	2.91864	2.56325	2.91594	2.50457	2.90513	2.51473	2.77457	2.29042	2.68122	2.25768	2.3463	2.36684
2.91864	2.43692	2.97255	3.2141	2.92134	2.55874	2.91864	2.46931	2.90783	2.47505	2.7773	2.32535	2.68398	2.27452	2.34912	2.33645
2.92134	2.52107	2.97524	3.21489	2.92404	2.49587	2.92134	2.55042	2.91053	2.5718	2.78004	2.33978	2.68674	2.33213	2.35195	2.36187
2.92404	2.46337	2.97792	3.16323	2.92674	2.54618	2.92404	2.6987	2.91324	2.55907	2.78277	2.28605	2.68949	2.29273	2.35477	2.3644
2.92674	2.4983	2.98061	3.02983	2.92944	2.58903	2.92674	2.74576	2.91594	2.62328	2.7855	2.30046	2.69224	2.29736	2.3576	2.36392
2.92944	2.53571	2.9833	2.95995	2.93214	2.70107	2.92944	2.82533	2.91864	2.59574	2.78824	2.35879	2.695	2.29589	2.36042	2.35726
2.93214	2.58431	2.98598	2.8993	2.93484	2.71087	2.93214	2.86642	2.92134	2.61215	2.79097	2.35242	2.69775	2.31128	2.36324	2.32858
2.93484	2.69542	2.98867	2.80824	2.93754	2.86308	2.93484	2.86493	2.92404	2.6577	2.7937	2.33167	2.7005	2.31689	2.36606	2.34413
2.93754	2.74397	2.99135	2.644	2.94024	2.99013	2.93754	2.90322	2.92674	2.69981	2.79643	2.35538	2.70325	2.29618	2.36888	2.35958
2.94024	2.89461	2.99404	2.62447	2.94293	3.02815	2.94024	2.92198	2.92944	2.75044	2.79916	2.34295	2.706	2.32967	2.3717	2.3028
2.94293	3.03794	2.99672	2.55185	2.94563	3.0629	2.94293	2.98011	2.93214	2.79109	2.80189	2.32471	2.70875	2.32622	2.37452	2.35476
2.94563	3.15024	2.9994	2.5324	2.94832	3.10616	2.94563	3.08252	2.93484	2.88279	2.80462	2.33422	2.7115	2.31908	2.37734	2.31981
2.94832	3.25446	3.00208	2.55181	2.95102	3.06663	2.94832	3.13378	2.93754	2.99548	2.80734	2.35482	2.71425	2.3171	2.38016	2.28933
2.95102	3.27657	3.00477	2.53152	2.95371	3.12262	2.95102	3.27625	2.94024	3.09415	2.81007	2.35897	2.717	2.31102	2.38298	2.34289
2.95371	3.30311	3.00745	2.48829	2.9564	3.19699	2.95371	3.28467	2.94293	3.20043	2.8128	2.34761	2.71975	2.30152	2.3858	2.28638
2.9564	3.37989	3.01013	2.45949	2.95909	3.28593	2.9564	3.24961	2.94563	3.33792	2.81552	2.36284	2.72249	2.29389	2.38862	2.26243
2.95909	3.37659	3.01281	2.45176	2.96179	3.35353	2.95909	3.16165	2.94832	3.41575	2.81825	2.34326	2.72524	2.29219	2.39143	2.30965
2.96179	3.29199	3.01548	2.4567	2.96448	3.4146	2.96179	3.06347	2.95102	3.38739	2.82097	2.32464	2.72798	2.31372	2.39425	2.28701
2.96448	3.18962	3.01816	2.42851	2.96717	3.37767	2.96448	2.99867	2.95371	3.23617	2.8237	2.37518	2.73073	2.27266	2.39706	2.36154
2.96717	3.09272	3.02084	2.39584	2.96986	3.1909	2.96717	2.95134	2.9564	3.19979	2.82642	2.42269	2.73347	2.2848	2.39988	2.29452
2.96986	3.0875	3.02352	2.39882	2.97255	3.09626	2.96986	2.92019	2.95909	3.12534	2.82914	2.31015	2.73622	2.33158	2.40269	2.3598
2.97255	3.06736	3.02619	2.40132	2.97524	3.05313	2.97255	2.85628	2.96179	3.04208	2.83187	2.36881	2.73896	2.25715	2.40551	2.3345
2.97524	3.05093	3.02887	2.40225	2.97792	2.94529	2.97524	2.78312	2.96448	2.99544	2.83459	2.39807	2.7417	2.28424	2.40832	2.30314
2.97792	2.98941	3.03154	2.40826	2.98061	2.84628	2.97792	2.74616	2.96717	2.94939	2.83731	2.38758	2.74445	2.27804	2.41113	2.30941
2.98061	2.97153	3.03422	2.38815	2.9833	2.72252	2.98061	2.70839	2.96986	2.94848	2.84003	2.41261	2.74719	2.28155	2.41394	2.30924
2.9833	2.95967	3.03689	2.42625	2.98598	2.71163	2.9833	2.65807	2.97255	3.0233	2.84275	2.41591	2.74993	2.36967	2.41676	2.3162
2.98598	2.8808	3.03956	2.38971	2.98867	2.65254	2.98598	2.6621	2.97524	3.0078	2.84547	2.42137	2.75267	2.31456	2.41957	2.28389
2.98867	2.80196	3.04224	2.40428	2.99135	2.61225	2.98867	2.66301	2.97792	2.99676	2.84819	2.43862	2.75541	2.32222	2.42238	2.32766
2.99135	2.71178	3.04491	2.39836	2.99404	2.54514	2.99135	2.66329	2.98061	2.98758	2.8509	2.41372	2.75815	2.27915	2.42519	2.29844
2.99404	2.61825	3.04758	2.34888	2.99672	2.54022	2.99404	2.66965	2.9833	2.97591	2.85362	2.3895	2.76089	2.34299	2.428	2.28582
2.99672	2.49843	3.05025	2.37989	2.9994	2.51125	2.99672	2.5964	2.98598	2.84244	2.85634	2.43824	2.76362	2.32849	2.43081	2.28969
2.9994	2.5058	3.05292	2.3856	3.00208	2.52309	2.9994	2.54684	2.98867	2.71854	2.85905	2.42769	2.76636	2.31587	2.43361	2.32393
3.00208	2.54905	3.05559	2.41037	3.00477	2.50825	3.00208	2.5329	2.99135	2.65402	2.86177	2.39511	2.7691	2.34561	2.43642	2.28855
3.00477	2.53221	3.05826	2.425	3.00745	2.47292	3.00477	2.50179	2.99404	2.62783	2.86448	2.39073	2.77183	2.36063	2.43923	2.28519
3.00745	2.56862	3.06092	2.35414	3.01013	2.48752	3.00745	2.45365	2.99672	2.5747	2.8672	2.41459	2.77457	2.36865	2.44204	2.3332
3.01013	2.51618	3.06359	2.37675	3.01281	2.51837	3.01013	2.49156	2.9994	2.59307	2.86991	2.36095	2.7773	2.32822	2.44484	2.34385
3.01281	2.50386	3.06626	2.36491	3.01548	2.44922	3.01281	2.44253	3.00208	2.60156	2.87262	2.38035	2.78004	2.349	2.44765	2.33307
3.01548	2.51205	3.06892	2.38298	3.01816	2.44743	3.01548	2.49703	3.00477	2.62862	2.87533	2.38042	2.78277	2.41438	2.45045	2.33603
3.01816	2.4458	3.07159	2.41996	3.02084	2.41064	3.01816	2.48228	3.00745	2.58094	2.87805	2.41943	2.7855	2.29459	2.45326	2.38249
3.02084	2.42698	3.07425	2.40066	3.02352	2.41294	3.02084	2.50301	3.01013	2.52986	2.88076	2.4165	2.78824	2.3678	2.45606	2.45575
3.02352	2.43918	3.07692	2.41652	3.02619	2.43099	3.02352	2.45103	3.01281	2.49001	2.88347	2.41625	2.79097	2.34997	2.45886	2.41961
3.02619	2.40351	3.07958	2.40812	3.02887	2.40152	3.02619	2.48193	3.01548	2.48931	2.88618	2.35337	2.7937	2.33092	2.46167	2.50314
3.02887	2.42306	3.08224	2.3701	3.03154	2.41096	3.02887	2.44243	3.01816	2.48795	2.88889	2.39908	2.79643	2.32355	2.46447	2.54353
3.03154	2.4183	3.0849	2.34189	3.03422	2.41051	3.03154	2.41565	3.02084	2.45158	2.89159	2.44363	2.79916	2.34386	2.46727	2.60245
3.03422	2.38283	3.08756	2.40194	3.03689	2.42076	3.03422	2.43825	3.02352	2.44399	2.8943	2.41562	2.80189	2.33713	2.47007	2.61767
3.03689	2.43104	3.09022	2.38506	3.03956	2.45221	3.03689	2.41132	3.02619	2.36758	2.89701	2.44954	2.80462	2.30893	2.47287	2.56088
3.03956	2.38253	3.09288	2.37532	3.04224	2.38109	3.03956	2.40121	3.02887	2.40591	2.89972	2.44814	2.80734	2.37439	2.47567	2.54231
3.04224	2.37919	3.09554	2.40798	3.04491	2.39853	3.04224	2.39047	3.03154	2.38616	2.90242	2.48752	2.81007	2.35211	2.47847	2.54555
3.04491	2.39729	3.0982	2.40578	3.04758	2.38582	3.04491	2.40484	3.03422	2.41809	2.90513	2.53174	2.8128	2.38954	2.48127	2.55751
3.04758	2.39879	3.10086	2.41718	3.05025	2.39231	3.04758	2.36324	3.03689	2.4112	2.90783	2.54182	2.81552	2.38151	2.48406	2.55504
3.05025	2.36333	3.10352	2.42824	3.05292	2.3956	3.05025	2.34934	3.03956	2.38636	2.91053	2.57363	2.81825	2.33588	2.61214	2.319
3.05292	2.40591	3.10617	2.41019	3.05559	2.41857	3.05292	2.37463	3.04224	2.36161	2.91324	2.57054	2.82097	2.37738	2.61491	2.257
3.05559	2.43215	3.10883	2.37036	3.05826	2.41312	3.05559	2.37989	3.04491	2.43163	2.91594	2.58115	2.8237	2.36132	2.61768	2.27632
3.05826	2.35243	3.11148	2.39827	3.06092	2.44556	3.05826	2.4197	3.04758	2.36218	2.91864	2.62018	2.82642	2.37741	2.62045	2.27774
3.06092	2.35013	3.11414	2.41497	3.06359	2.3543	3.06092	2.41115	3.05025	2.39859	2.92134	2.61194	2.82914	2.39453	2.62322	2.28317
3.06359	2.3964	3.11679	2.39598	3.06626	2.42181	3.06359	2.38512	3.05292	2.38184	2.92404	2.64656	2.83187	2.39698	2.62599	2.29746
3.06626	2.43264	3.11945	2.45016	3.06892	2.40415	3.06626	2.39177	3.05559	2.43375	2.92674	2.75251	2.83459	2.3903	2.62876	2.31315
3.06892	2.39786	3.1221	2.44531	3.07159	2.37973	3.06892	2.4284	3.05826	2.37846	2.92944	2.93972	2.83731	2.37589	2.63152	2.2882
3.07159	2.42221	3.12475	2.40814	3.07425	2.41183	3.07159	2.35194	3.06092	2.39248	2.93214	3.19142	2.84003	2.37581	2.63429	2.32232
3.07425	2.36965	3.1274	2.4483	3.07692	2.42626	3.07425	2.43788	3.06359	2.39888	2.93484	3.47266	2.84275	2.41372	2.63706	2.30678
3.07692	2.38437	3.13005	2.44797	3.07958	2.39479	3.07692	2.42783	3.06626	2.39579	2.93754	3.55782	2.84547	2.40483	2.63982	2.28675
3.07958	2.39302	3.1327	2.47047	3.08224	2.39252	3.07958	2.38226	3.06892	2.38245	2.94024	3.3496	2.84819	2.40917	2.64258	2.25792
3.08224	2.40149	3.13535	2.49059	3.0849	2.38741	3.08224	2.44457	3.07159	2.41304	2.94293	3.20593	2.8509	2.4396	2.64535	2.29882
3.0849	2.36225	3.138	2.50826	3.08756	2.39643	3.0849	2.40191	3.07425	2.40708	2.94563	3.17366	2.85362	2.39946	2.64811	2.29737
3.08756	2.39687	3.14065	2.55029	3.09022	2.38246	3.08756	2.3917	3.07692	2.397	2.94832	3.15482	2.85634	2.4368	2.65087	2.30679
3.09022	2.38551	3.14329	2.58933	3.09288	2.37626	3.09022	2.39854	3.07958	2.39949	2.95102	3.16485	2.85905	2.41792	2.65364	2.30085
3.09288	2.37962	3.14594	2.63972	3.09554	2.38889	3.09288	2.37081	3.08224	2.36736	2.95371	3.24719	2.86177	2.4081	2.6564	2.30876
3.09554	2.39865	3.14859	2.76608	3.0982	2.40053	3.09554	2.37992	3.0849	2.3798	2.9564	3.28595	2.86448	2.37251	2.65916	2.26664
3.0982	2.38387	3.15123	2.86827	3.10086	2.37674	3.0982	2.41766	3.08756	2.3704	2.95909	3.25991	2.8672	2.37598	2.66192	2.27707
3.10086	2.40591	3.15388	2.95348	3.10352	2.36543	3.10086	2.42007	3.09022	2.3816	2.96179	3.2133	2.86991	2.37127	2.66468	2.28902
3.10352	2.40459	3.15652	2.99245	3.10617	2.40848	3.10352	2.39078	3.09288	2.40322	2.96448	3.24501	2.87262	2.35059	2.66744	2.29067
3.10617	2.38259	3.15916	2.98905	3.10883	2.36374	3.10617	2.38419	3.09554	2.37164	2.96717	3.33846	2.87533	2.40461	2.6702	2.29965
3.10883	2.39198	3.1618	3.00703	3.11148	2.38407	3.10883	2.38077	3.0982	2.3931	2.96986	3.3592	2.87805	2.35633	2.67295	2.30849
3.11148	2.41814	3.16445	3.02234	3.11414	2.39565	3.11148	2.45433	3.10086	2.42325	2.97255	3.35143	2.88076	2.39336	2.67571	2.26048
3.11414	2.41654	3.16709	3.07299	3.11679	2.44727	3.11414	2.43323	3.10352	2.35796	2.97524	3.21964	2.88347	2.4019	2.67847	2.24337
3.11679	2.42279	3.16973	3.08914	3.11945	2.45078	3.11679	2.46191	3.10617	2.40822	2.97792	3.05948	2.88618	2.42443	2.68122	2.29354
3.11945	2.40666	3.17237	3.11758	3.1221	2.43751	3.11945	2.45275	3.10883	2.44766	2.98061	2.86457	2.88889	2.42233	2.68398	2.25977
3.1221	2.39911	3.17501	3.16529	3.12475	2.45363	3.1221	2.42615	3.11148	2.46483	2.9833	2.76081	2.89159	2.45121	2.68674	2.29641
3.12475	2.41571	3.17765	3.2359	3.1274	2.50018	3.12475	2.47351	3.11414	2.5221	2.98598	2.73003	2.8943	2.52261	2.68949	2.28757
3.1274	2.47799	3.18028	3.29425	3.13005	2.4829	3.1274	2.49051	3.11679	2.53218	2.98867	2.68882	2.89701	2.58013	2.69224	2.30932
3.13005	2.45088	3.18292	3.36325	3.1327	2.54377	3.13005	2.55429	3.11945	2.62004	2.99135	2.66039	2.89972	2.65426	2.695	2.30808
3.1327	2.49251	3.18556	3.36547	3.13535	2.55102	3.1327	2.60893	3.1221	2.6666	2.99404	2.6162	2.90242	2.72534	2.69775	2.26664
3.13535	2.53684	3.18819	3.29235	3.138	2.56125	3.13535	2.65532	3.12475	2.67227	2.99672	2.64653	2.90513	2.6897	2.7005	2.30736
3.138	2.49429	3.19083	3.17004	3.14065	2.65661	3.138	2.67434	3.1274	2.74351	2.9994	2.61682	2.90783	2.76684	2.70325	2.31422
3.14065	2.55748	3.19346	3.05131	3.14329	2.70332	3.14065	2.7063	3.13005	2.75895	3.00208	2.60295	2.91053	2.7436	2.706	2.22628
3.14329	2.59004	3.1961	2.99762	3.14594	2.75134	3.14329	2.7144	3.1327	2.73749	3.00477	2.62007	2.91324	2.73656	2.70875	2.30319
3.14594	2.58933	3.19873	2.90648	3.14859	2.76156	3.14594	2.70205	3.13535	2.70573	3.00745	2.5634	2.91594	2.73715	2.7115	2.27689
3.14859	2.6674	3.20136	2.8479	3.15123	2.79059	3.14859	2.7586	3.138	2.72115	3.01013	2.56145	2.91864	2.73191	2.71425	2.29795
3.15123	2.7113	3.20399	2.75939	3.15388	2.82575	3.15123	2.92525	3.14065	2.77625	3.01281	2.48441	2.92134	2.79716	2.717	2.29074
3.15388	2.84584	3.20662	2.71481	3.15652	2.88266	3.15388	3.0239	3.14329	2.8373	3.01548	2.51569	2.92404	2.83812	2.71975	2.26882
3.15652	2.93379	3.20925	2.69194	3.15916	2.94056	3.15652	3.09351	3.14594	2.89275	3.01816	2.48572	2.92674	2.8348	2.72249	2.25739
3.15916	2.98274	3.21188	2.64027	3.1618	3.02151	3.15916	3.19959	3.14859	2.94209	3.02084	2.49539	2.92944	2.92162	2.72524	2.30487
3.1618	3.05913	3.21451	2.58112	3.16445	3.12605	3.1618	3.21495	3.15123	3.03376	3.02352	2.45391	2.93214	2.93635	2.72798	2.28655
3.16445	3.14999	3.21714	2.57869	3.16709	3.24327	3.16445	3.16831	3.15388	3.1182	3.02619	2.4328	2.93484	2.96353	2.73073	2.2988
3.16709	3.19975	3.21977	2.53183	3.16973	3.25125	3.16709	3.17994	3.15652	3.18482	3.02887	2.429	2.93754	3.06692	2.73347	2.28191
3.16973	3.27088	3.2224	2.50571	3.17237	3.26421	3.16973	3.20427	3.15916	3.27138	3.03154	2.46044	2.94024	3.23462	2.73622	2.27916
3.17237	3.33552	3.22502	2.50606	3.17501	3.28271	3.17237	3.22503	3.1618	3.27722	3.03422	2.43894	2.94293	3.33161	2.73896	2.27842
3.17501	3.36275	3.22765	2.47811	3.17765	3.20711	3.17501	3.21795	3.16445	3.27951	3.03689	2.41538	2.94563	3.33165	2.7417	2.25532
3.17765	3.34374	3.23027	2.45072	3.18028	3.15835	3.17765	3.21251	3.16709	3.24242	3.03956	2.41467	2.94832	3.31425	2.74445	2.29921
3.18028	3.32248	3.2329	2.44936	3.18292	3.1349	3.18028	3.1883	3.16973	3.25785	3.04224	2.38086	2.95102	3.24347	2.74719	2.31109
3.18292	3.33104	3.23552	2.42498	3.18556	3.08398	3.18292	3.214	3.17237	3.20542	3.04491	2.42338	2.95371	3.22673	2.74993	2.31204
3.18556	3.29985	3.23815	2.42303	3.18819	3.00913	3.18556	3.14641	3.17501	3.13686	3.04758	2.3992	2.9564	3.25821	2.75267	2.31523
3.18819	3.2486	3.24077	2.42932	3.19083	2.97339	3.18819	3.07354	3.17765	3.08986	3.05025	2.41094	2.95909	3.28254	2.75541	2.26746
3.19083	3.10114	3.24339	2.33637	3.19346	2.88652	3.19083	3.0286	3.18028	3.02074	3.05292	2.41483	2.96179	3.25773	2.75815	2.2701
3.19346	3.01411	3.24601	2.37119	3.1961	2.86768	3.19346	2.97817	3.18292	2.99579	3.05559	2.36848	2.96448	3.19102	2.76089	2.30592
3.1961	2.95857	3.24863	2.3572	3.19873	2.84746	3.1961	2.96063	3.18556	2.93263	3.05826	2.36569	2.96717	3.10517	2.76362	2.29318
3.19873	2.90764	3.25125	2.36647	3.20136	2.80274	3.19873	2.9033	3.18819	2.88397	3.06092	2.40295	2.96986	3.07549	2.76636	2.33051
3.20136	2.8596	3.25387	2.38796	3.20399	2.82507	3.20136	2.87411	3.19083	2.79865	3.06359	2.38328	2.97255	2.98697	2.7691	2.33289
3.20399	2.79185	3.25649	2.36142	3.20662	2.82346	3.20399	2.81118	3.19346	2.76027	3.06626	2.40188	2.97524	2.95053	2.77183	2.34319
3.20662	2.71814	3.2591	2.34247	3.20925	2.74625	3.20662	2.78773	3.1961	2.76398	3.06892	2.35253	2.97792	2.84243	2.77457	2.32762
3.20925	2.60336	3.26172	2.3762	3.21188	2.67714	3.20925	2.74562	3.19873	2.78815	3.07159	2.41226	2.98061	2.7373	2.7773	2.3815
3.21188	2.55657	3.26434	2.35309	3.21451	2.60764	3.21188	2.75109	3.20136	2.76394	3.07425	2.40524	2.9833	2.78842	2.78004	2.38321
3.21451	2.48114	3.26695	2.37708	3.21714	2.60799	3.21451	2.72544	3.20399	2.75112	3.07692	2.34243	2.98598	2.85321	2.78277	2.37827
3.21714	2.50904	3.26957	2.3665	3.21977	2.55144	3.21714	2.64589	3.20662	2.65872	3.07958	2.39499	2.98867	2.9262	2.7855	2.40298
3.21977	2.49616	3.27218	2.36632	3.2224	2.52329	3.21977	2.55306	3.20925	2.50892	3.08224	2.37808	2.99135	2.97219	2.78824	2.38101
3.2224	2.46608	3.2748	2.36824	3.22502	2.48967	3.2224	2.54531	3.21188	2.53946	3.0849	2.39388	2.99404	2.99823	2.79097	2.32675
3.22502	2.45421	3.27741	2.35025	3.22765	2.44818	3.22502	2.45995	3.21451	2.52857	3.08756	2.41609	2.99672	2.99322	2.7937	2.35628
3.22765	2.44679	3.28002	2.31338	3.23027	2.42187	3.22765	2.42375	3.21714	2.49925	3.09022	2.43537	2.9994	2.99663	2.79643	2.36882
3.23027	2.43345	3.28263	2.36471	3.2329	2.40904	3.23027	2.41871	3.21977	2.46389	3.09288	2.41279	3.00208	2.92649	2.79916	2.31054
3.2329	2.41293	3.28524	2.36459	3.23552	2.40352	3.2329	2.42158	3.2224	2.52668	3.09554	2.39499	3.00477	2.78602	2.80189	2.35209
3.23552	2.37303	3.28785	2.34381	3.23815	2.39773	3.23552	2.39909	3.22502	2.47373	3.0982	2.43086	3.00745	2.70536	2.80462	2.35683
3.23815	2.4026	3.29046	2.34376	3.24077	2.37793	3.23815	2.4169	3.22765	2.46663	3.10086	2.42065	3.01013	2.59779	2.80734	2.37877
3.24077	2.4398	3.29307	2.35081	3.24339	2.38663	3.24077	2.35763	3.23027	2.4635	3.10352	2.47415	3.01281	2.58887	2.81007	2.33617
3.24339	2.38542	3.29568	2.31896	3.24601	2.39699	3.24339	2.35413	3.2329	2.43875	3.10617	2.52973	3.01548	2.5929	2.8128	2.31873
3.24601	2.38089	3.29829	2.28298	3.24863	2.38968	3.24601	2.40749	3.23552	2.41094	3.10883	2.5934	3.01816	2.57348	2.81552	2.33468
3.24863	2.3671	3.30089	2.31597	3.25125	2.42192	3.24863	2.3673	3.23815	2.38245	3.11148	2.67241	3.02084	2.55628	2.81825	2.34212
3.25125	2.34204	3.3035	2.34909	3.25387	2.34522	3.25125	2.35494	3.24077	2.35433	3.11414	2.76945	3.02352	2.58696	2.82097	2.36432
3.25387	2.3933	3.30611	2.32096	3.25649	2.3236	3.25387	2.37402	3.24339	2.36765	3.11679	2.82596	3.02619	2.51904	2.8237	2.33189
3.25649	2.36391	3.30871	2.32006	3.2591	2.35886	3.25649	2.38306	3.24601	2.36135	3.11945	2.82102	3.02887	2.43365	2.82642	2.38401
3.2591	2.31878	3.31131	2.29249	3.26172	2.34245	3.2591	2.34361	3.24863	2.39323	3.1221	2.82293	3.03154	2.46819	2.82914	2.373
3.26172	2.34546	3.31392	2.3176	3.26434	2.35459	3.26172	2.33631	3.25125	2.39134	3.12475	2.8578	3.03422	2.50758	2.83187	2.40635
3.26434	2.34922	3.31652	2.33824	3.26695	2.37218	3.26434	2.31213	3.25387	2.31737	3.1274	2.85161	3.03689	2.45145	2.83459	2.36096
3.26695	2.32721	3.31912	2.36111	3.26957	2.29313	3.26695	2.34679	3.25649	2.38036	3.13005	2.82461	3.03956	2.41438	2.83731	2.36889
3.26957	2.35977	3.32172	2.351	3.27218	2.37611	3.26957	2.3064	3.2591	2.34206	3.1327	2.84014	3.04224	2.3906	2.84003	2.38891
3.27218	2.33616	3.32432	2.31175	3.2748	2.34925	3.27218	2.33236	3.26172	2.31156	3.13535	2.88005	3.04491	2.38511	2.84275	2.38179
3.2748	2.32875	3.32692	2.35384	3.27741	2.33972	3.2748	2.33627	3.26434	2.34399	3.138	2.84976	3.04758	2.40139	2.84547	2.42728
3.27741	2.33802	3.32952	2.33167	3.28002	2.27485	3.27741	2.3032	3.26695	2.36519	3.14065	2.94653	3.05025	2.3876	2.84819	2.477
3.28002	2.3722	3.33212	2.35084	3.28263	2.34275	3.28002	2.34405	3.26957	2.34324	3.14329	3.01709	3.05292	2.40202	2.8509	2.48669
3.28263	2.2909	3.33472	2.33335	3.28524	2.34335	3.28263	2.32305	3.27218	2.36146	3.14594	3.07248	3.05559	2.41131	2.85362	2.5318
3.28524	2.34489	3.33732	2.31096	3.28785	2.33429	3.28524	2.30612	3.2748	2.31555	3.14859	3.04309	3.05826	2.38203	2.85634	2.46205
3.28785	2.36671	3.33991	2.35571	3.29046	2.33054	3.28785	2.32424	3.27741	2.33497	3.15123	2.99496	3.06092	2.3711	2.85905	2.41518
3.29046	2.38748	3.34251	2.37072	3.29307	2.38425	3.29046	2.34928	3.28002	2.34969	3.15388	2.97673	3.06359	2.42671	2.86177	2.38404
3.29307	2.34277	3.3451	2.339	3.29568	2.32961	3.29307	2.30801	3.28263	2.36297	3.15652	2.9931	3.06626	2.41497	2.86448	2.40994
3.29568	2.26913	3.3477	2.3777	3.29829	2.2794	3.29568	2.29067	3.28524	2.36401	3.15916	3.02346	3.06892	2.38968	2.8672	2.3962
3.29829	2.35062	3.35029	2.38458	3.30089	2.34743	3.29829	2.32411	3.28785	2.34691	3.1618	3.00516	3.07159	2.35506	2.86991	2.40295
3.30089	2.30485	3.35288	2.37478	3.3035	2.3292	3.30089	2.30733	3.29046	2.33434	3.16445	3.01494	3.07425	2.42462	2.87262	2.38086
3.3035	2.35682	3.35548	2.40735	3.30611	2.32048	3.3035	2.34396	3.29307	2.35046	3.16709	3.04558	3.07692	2.39647	2.87533	2.43104
3.30611	2.2965	3.35807	2.40533	3.30871	2.31982	3.30611	2.3352	3.29568	2.34285	3.16973	3.01617	3.07958	2.4087	2.87805	2.36922
3.30871	2.34033	3.36066	2.40684	3.31131	2.30208	3.30871	2.34179	3.29829	2.36175	3.17237	2.9976	3.08224	2.42947	2.88076	2.40539
3.31131	2.34274	3.36325	2.43457	3.31392	2.37711	3.31131	2.32558	3.30089	2.30888	3.17501	2.95486	3.0849	2.37344	2.88347	2.41779
3.31392	2.28901	3.36584	2.49632	3.31652	2.35254	3.31392	2.3142	3.3035	2.32307	3.17765	2.92587	3.08756	2.38024	2.88618	2.48428
3.31652	2.31098	3.36843	2.48825	3.31912	2.30658	3.31652	2.32221	3.30611	2.33049	3.18028	2.89348	3.09022	2.42478	2.88889	2.63973
3.31912	2.36069	3.37102	2.51894	3.32172	2.31527	3.31912	2.35301	3.30871	2.35598	3.18292	2.86532	3.09288	2.43181	2.89159	2.85306
3.32172	2.33723	3.3736	2.53256	3.32432	2.29927	3.32172	2.33946	3.31131	2.36444	3.18556	2.84042	3.09554	2.429	2.8943	2.97131
3.32432	2.36319	3.37619	2.54141	3.32692	2.34462	3.32432	2.29405	3.31392	2.33945	3.18819	2.82746	3.0982	2.47792	2.89701	3.0143
3.32692	2.33271	3.37878	2.55985	3.32952	2.35485	3.32692	2.34574	3.31652	2.31539	3.19083	2.69864	3.10086	2.48944	2.89972	2.98884
3.32952	2.31772	3.38136	2.56533	3.33212	2.34879	3.32952	2.37645	3.31912	2.3218	3.19346	2.63643	3.10352	2.54298	2.90242	2.93309
3.33212	2.32822	3.38395	2.57396	3.33472	2.35284	3.33212	2.3597	3.32172	2.35989	3.1961	2.61608	3.10617	2.56899	2.90513	2.79202
3.33472	2.36115	3.38653	2.62722	3.33732	2.33042	3.33472	2.3471	3.32432	2.35751	3.19873	2.65003	3.10883	2.59077	2.90783	2.75477
3.33732	2.35254	3.38911	2.57102	3.33991	2.36565	3.33732	2.34801	3.32692	2.36721	3.20136	2.65716	3.11148	2.63576	2.91053	2.70591
3.33991	2.35998	3.3917	2.59596	3.34251	2.32755	3.33991	2.36096	3.32952	2.38976	3.20399	2.68675	3.11414	2.65923	2.91324	2.7326
3.34251	2.37027	3.39428	2.57172	3.3451	2.3286	3.34251	2.3587	3.33212	2.3686	3.20662	2.74573	3.11679	2.70401	2.91594	2.75458
3.3451	2.38007	3.39686	2.54784	3.3477	2.35613	3.3451	2.35048	3.33472	2.34374	3.20925	2.78594	3.11945	2.68922	2.91864	2.78765
3.3477	2.31931	3.39944	2.52663	3.35029	2.39921	3.3477	2.3618	3.33732	2.36453	3.21188	2.73936	3.1221	2.75726	2.92134	2.83894
3.35029	2.33922	3.40202	2.53535	3.35288	2.38652	3.35029	2.33719	3.33991	2.37208	3.21451	2.64763	3.12475	2.84459	2.92404	2.86805
3.35288	2.4219	3.4046	2.5123	3.35548	2.44146	3.35288	2.4087	3.34251	2.37517	3.21714	2.58573	3.1274	2.9653	2.92674	2.90757
3.35548	2.37209	3.40718	2.51412	3.35807	2.41784	3.35548	2.48434	3.3451	2.42112	3.21977	2.53231	3.13005	3.07154	2.92944	2.9144
3.35807	2.42875	3.40976	2.45168	3.36066	2.39679	3.35807	2.43173	3.3477	2.42488	3.2224	2.47128	3.1327	3.12917	2.93214	2.94512
3.36066	2.42576	3.41233	2.42685	3.36325	2.44664	3.36066	2.4748	3.35029	2.42687	3.22502	2.50293	3.13535	3.13833	2.93484	3.08348
3.36325	2.42178	3.41491	2.4062	3.36584	2.45291	3.36325	2.47949	3.35288	2.42406	3.22765	2.49999	3.138	3.09146	2.93754	3.2056
3.36584	2.42507	3.41749	2.40915	3.36843	2.47721	3.36584	2.47453	3.35548	2.433	3.23027	2.45583	3.14065	3.00702	2.94024	3.14397
3.36843	2.50889	3.42006	2.39448	3.37102	2.50449	3.36843	2.48533	3.35807	2.55892	3.2329	2.47023	3.14329	2.96915	2.94293	3.07653
3.37102	2.46166	3.42263	2.37748	3.3736	2.51452	3.37102	2.50395	3.36066	2.51025	3.23552	2.52617	3.14594	3.05474	2.94563	3.02024
3.3736	2.56081	3.42521	2.39277	3.37619	2.53897	3.3736	2.53863	3.36325	2.55196	3.23815	2.50348	3.14859	3.11635	2.94832	2.97962
3.37619	2.59492	3.42778	2.35025	3.37878	2.53918	3.37619	2.53303	3.36584	2.56	3.24077	2.421	3.15123	3.15972	2.95102	2.92134
3.37878	2.60802	3.43035	2.40603	3.38136	2.54413	3.37878	2.56578	3.36843	2.56606	3.24339	2.42975	3.15388	3.16855	2.95371	2.88767
3.38136	2.63008	3.43293	2.28524	3.38395	2.63001	3.38136	2.54139	3.37102	2.57478	3.24601	2.44422	3.15652	3.13752	2.9564	2.84595
3.38395	2.63276	3.4355	2.39179	3.38653	2.6601	3.38395	2.55845	3.3736	2.53373	3.24863	2.40908	3.15916	3.16491	2.95909	2.9551
3.38653	2.61632	3.43807	2.36361	3.38911	2.57707	3.38653	2.53714	3.37619	2.51499	3.25125	2.41342	3.1618	3.20521	2.96179	2.97827
3.38911	2.61543	3.44064	2.37397	3.3917	2.58649	3.38911	2.52458	3.37878	2.5013	3.25387	2.39407	3.16445	3.14436	2.96448	2.96986
3.3917	2.6083	3.4432	2.34366	3.39428	2.57307	3.3917	2.55341	3.38136	2.47496	3.25649	2.3732	3.16709	3.09978	2.96717	3.01912
3.39428	2.60242	3.44577	2.35633	3.39686	2.54439	3.39428	2.55305	3.38395	2.46407	3.2591	2.33595	3.16973	3.04572	2.96986	3.08856
3.39686	2.62204	3.44834	2.34581	3.39944	2.50732	3.39686	2.52928	3.38653	2.43721	3.26172	2.35383	3.17237	3.06365	2.97255	3.14585
3.39944	2.53707	3.45091	2.3696	3.40202	2.53511	3.39944	2.53156	3.38911	2.48744	3.26434	2.35408	3.17501	3.03899	2.97524	3.13975
3.40202	2.51107	3.45347	2.40521	3.4046	2.47315	3.40202	2.49857	3.3917	2.45097	3.26695	2.28411	3.17765	3.00345	2.97792	3.12795
3.4046	2.47155	3.45604	2.36662	3.40718	2.49113	3.4046	2.48546	3.39428	2.50913	3.26957	2.34236	3.18028	2.93137	2.98061	3.12813
3.40718	2.47125	3.4586	2.35018	3.40976	2.46932	3.40718	2.47212	3.39686	2.46286	3.27218	2.3069	3.18292	2.93813	2.9833	3.1895
3.40976	2.44636	3.46117	2.33731	3.41233	2.37217	3.40976	2.40475	3.39944	2.43857	3.2748	2.31825	3.18556	2.92395	2.98598	3.19945
3.41233	2.44652	3.46373	2.3641	3.41491	2.3992	3.41233	2.3997	3.40202	2.42816	3.27741	2.32684	3.18819	2.93375	2.98867	3.16498
3.41491	2.45262	3.46629	2.31905	3.41749	2.41865	3.41491	2.39278	3.4046	2.39267	3.28002	2.28798	3.19083	2.93152	2.99135	3.10444
3.41749	2.41238	3.46885	2.36801	3.42006	2.39501	3.41749	2.3971	3.40718	2.37475	3.28263	2.30651	3.19346	2.93225	2.99404	3.04753
3.42006	2.41936	3.47142	2.33446	3.42263	2.37011	3.42006	2.39229	3.40976	2.41601	3.28524	2.33244	3.1961	2.95326	2.99672	3.01531
3.42263	2.37203	3.47398	2.34383	3.42521	2.39245	3.42263	2.3353	3.41233	2.39371	3.28785	2.34696	3.19873	2.88294	2.9994	2.97248
3.42521	2.36039	3.47654	2.35686	3.42778	2.36144	3.42521	2.38746	3.41491	2.3806	3.29046	2.3614	3.20136	2.81943	3.00208	2.95564
3.42778	2.37425	3.47909	2.29908	3.43035	2.29471	3.42778	2.33175	3.41749	2.35718	3.29307	2.30782	3.20399	2.76923	3.00477	2.90315
3.43035	2.36445	3.48165	2.3167	3.43293	2.30203	3.43035	2.32865	3.42006	2.35023	3.29568	2.32137	3.20662	2.75579	3.00745	2.81636
3.43293	2.3633	3.48421	2.26951	3.4355	2.32126	3.43293	2.38777	3.42263	2.34222	3.29829	2.33519	3.20925	2.73131	3.01013	2.78452
3.4355	2.36726	3.48677	2.37183	3.43807	2.38974	3.4355	2.33235	3.42521	2.32864	3.30089	2.35596	3.21188	2.7169	3.01281	2.77342
3.43807	2.38987	3.48932	2.34186	3.44064	2.35659	3.43807	2.30446	3.42778	2.35465	3.3035	2.30805	3.21451	2.6464	3.01548	2.75836
3.44064	2.39436	3.49188	2.32501	3.4432	2.37049	3.44064	2.35117	3.43035	2.28706	3.30611	2.32896	3.21714	2.64389	3.01816	2.73697
3.4432	2.3738	3.49443	2.2756	3.44577	2.33809	3.4432	2.34476	3.43293	2.32148	3.30871	2.30941	3.21977	2.65579	3.02084	2.72613
3.44577	2.37456	3.49699	2.35172	3.44834	2.31264	3.44577	2.33772	3.4355	2.34611	3.31131	2.31087	3.2224	2.65835	3.02352	2.71412
3.44834	2.38677	3.49954	2.26615	3.45091	2.34432	3.44834	2.34029	3.43807	2.33606	3.31392	2.32426	3.22502	2.54072	3.02619	2.67601
3.45091	2.41114	3.50209	2.27443	3.45347	2.37308	3.45091	2.32882	3.44064	2.30549	3.31652	2.32447	3.22765	2.52596	3.02887	2.66317
3.45347	2.4216	3.50465	2.31345	3.45604	2.36831	3.45347	2.29225	3.4432	2.34533	3.31912	2.32298	3.23027	2.47521	3.03154	2.59443
3.45604	2.38995	3.5072	2.25974	3.4586	2.33745	3.45604	2.33244	3.44577	2.32612	3.32172	2.36054	3.2329	2.56735	3.03422	2.51028
3.4586	2.37354	3.50975	2.32838	3.46117	2.36244	3.4586	2.31839	3.44834	2.31675	3.32432	2.38129	3.23552	2.55055	3.03689	2.44283
3.46117	2.44284	3.5123	2.29589	3.46373	2.3018	3.46117	2.28072	3.45091	2.3026	3.32692	2.349	3.23815	2.45485	3.03956	2.45192
3.46373	2.37274	3.51485	2.30374	3.46629	2.36336	3.46373	2.3394	3.45347	2.31519	3.32952	2.37884	3.24077	2.48076	3.04224	2.43098
3.46629	2.34632	3.5174	2.28824	3.46885	2.35272	3.46629	2.30523	3.45604	2.27227	3.33212	2.37571	3.24339	2.44613	3.04491	2.43683
3.46885	2.38427	3.51994	2.28197	3.47142	2.3503	3.46885	2.29003	3.4586	2.24797	3.33472	2.36025	3.24601	2.37308	3.04758	2.41091
3.47142	2.38352	3.52249	2.26245	3.47398	2.33054	3.47142	2.26912	3.46117	2.27502	3.33732	2.35073	3.24863	2.39326	3.05025	2.38781
3.47398	2.35236	3.52504	2.25129	3.47654	2.32229	3.47398	2.31948	3.46373	2.25979	3.33991	2.38769	3.25125	2.41929	3.05292	2.40168
3.47654	2.29542	3.52758	2.29532	3.47909	2.32665	3.47654	2.32591	3.46629	2.26903	3.34251	2.36534	3.25387	2.42668	3.05559	2.38739
3.47909	2.31866	3.53013	2.31784	3.48165	2.33346	3.47909	2.26751	3.46885	2.27194	3.3451	2.41925	3.25649	2.39258	3.05826	2.37656
3.48165	2.36036	3.53267	2.24573	3.48421	2.31967	3.48165	2.31268	3.47142	2.30103	3.3477	2.45546	3.2591	2.3491	3.06092	2.35005
3.48421	2.30581	3.53522	2.25735	3.48677	2.32523	3.48421	2.32098	3.47398	2.2076	3.35029	2.42411	3.26172	2.32424	3.06359	2.3802
3.48677	2.34957	3.53776	2.20952	3.48932	2.26178	3.48677	2.28915	3.47654	2.27558	3.35288	2.46543	3.26434	2.38864	3.06626	2.39178
3.48932	2.3291			3.49188	2.30937	3.48932	2.27251	3.47909	2.25782	3.35548	2.51544	3.26695	2.32176	3.06892	2.37966
3.49188	2.31904			3.49443	2.27085	3.49188	2.28535	3.48165	2.28054	3.35807	2.51443	3.26957	2.3485	3.07159	2.42398
3.49443	2.30024			3.49699	2.29889	3.49443	2.2864	3.48421	2.28377	3.36066	2.50372	3.27218	2.33195	3.07425	2.38279
3.49699	2.28103			3.49954	2.27157	3.49699	2.26073	3.48677	2.29152	3.36325	2.49679	3.2748	2.32591	3.07692	2.42466
3.49954	2.29363			3.50209	2.25583	3.49954	2.26365	3.48932	2.28425	3.36584	2.46236	3.27741	2.34669	3.07958	2.34759
3.50209	2.30502			3.50465	2.30781	3.50209	2.26661	3.49188	2.29412	3.36843	2.54424	3.28002	2.34597	3.08224	2.40506
3.50465	2.27646			3.5072	2.30973	3.50465	2.25148	3.49443	2.23567	3.37102	2.46809	3.28263	2.32859	3.0849	2.35364
3.5072	2.30755			3.50975	2.26119	3.5072	2.28339	3.49699	2.28133	3.3736	2.4953	3.28524	2.34963	3.08756	2.3799
3.50975	2.30737			3.5123	2.27801	3.50975	2.24551	3.49954	2.24772	3.37619	2.49282	3.28785	2.32973	3.09022	2.41531
3.5123	2.27027			3.51485	2.26139	3.5123	2.26322	3.50209	2.24938	3.37878	2.48683	3.29046	2.31061	3.09288	2.43301
3.51485	2.27313			3.5174	2.25228	3.51485	2.29436	3.50465	2.26578	3.38136	2.42797	3.29307	2.34744	3.09554	2.48827
3.5174	2.2918			3.51994	2.27141	3.5174	2.26704	3.5072	2.28939	3.38395	2.47265	3.29568	2.33109	3.0982	2.51847
3.51994	2.29659			3.52249	2.31045	3.51994	2.27511	3.50975	2.26834	3.38653	2.45972	3.29829	2.29846	3.10086	2.53763
3.52249	2.29807			3.52504	2.24876	3.52249	2.25115	3.5123	2.2505	3.38911	2.44354	3.30089	2.32131	3.10352	2.60618
3.52504	2.30936			3.52758	2.24551	3.52504	2.24845	3.51485	2.25273	3.3917	2.47939	3.3035	2.33599	3.10617	2.67004
3.52758	2.3032			3.53013	2.24149	3.52758	2.26393	3.5174	2.26731	3.39428	2.41548	3.30611	2.36664	3.10883	2.65861
3.53013	2.28699			3.53267	2.26377	3.53013	2.26909	3.51994	2.24367	3.39686	2.45158	3.30871	2.39098	3.11148	2.68605
3.53267	2.3046			3.53522	2.28624	3.53267	2.28857	3.52249	2.24183	3.39944	2.3829	3.31131	2.39811	3.11414	2.7023
3.53522	2.28061			3.53776	2.27127	3.53522	2.29353	3.52504	2.31109	3.40202	2.40328	3.31392	2.33358	3.11679	2.75016
3.53776	2.22504					3.53776	2.24787	3.52758	2.26841	3.4046	2.39621	3.31652	2.37921	3.11945	2.82874
								3.53013	2.23837	3.40718	2.4	3.31912	2.37824	3.1221	2.91381
								3.53267	2.22398	3.40976	2.3384	3.32172	2.32596	3.12475	2.88097
								3.53522	2.25605	3.41233	2.38845	3.32432	2.36303	3.1274	2.86338
								3.53776	2.25157	3.41491	2.35565	3.32692	2.34914	3.13005	2.8911
										3.41749	2.32171	3.32952	2.37388	3.1327	2.93578
										3.42006	2.33819	3.33212	2.38449	3.13535	2.97986
										3.42263	2.31177	3.33472	2.39607	3.138	3.03
										3.42521	2.35495	3.33732	2.36457	3.14065	3.08519
										3.42778	2.33293	3.33991	2.38046	3.14329	3.07888
										3.43035	2.34211	3.34251	2.38402	3.14594	3.06306
										3.43293	2.30194	3.3451	2.39474	3.14859	3.02252
										3.4355	2.29716	3.3477	2.42784	3.15123	2.9887
										3.43807	2.34047	3.35029	2.40037	3.15388	2.9651
										3.44064	2.29771	3.35288	2.45184	3.15652	2.92289
										3.4432	2.27433	3.35548	2.43113	3.15916	2.92225
										3.44577	2.32446	3.35807	2.43792	3.1618	2.97319
										3.44834	2.30406	3.36066	2.45822	3.16445	3.04425
										3.45091	2.25049	3.36325	2.45612	3.16709	3.06159
										3.45347	2.26839	3.36584	2.4743	3.16973	3.06874
										3.45604	2.29259	3.36843	2.47183	3.17237	3.0967
										3.4586	2.23752	3.37102	2.47794	3.17501	3.06212
										3.46117	2.23949	3.3736	2.42361	3.17765	3.03529
										3.46373	2.28846	3.37619	2.45587	3.18028	3.01781
										3.46629	2.25304	3.37878	2.4252	3.18292	2.98264
										3.46885	2.30905	3.38136	2.45937	3.18556	2.9148
										3.47142	2.29659	3.38395	2.46888	3.18819	2.84851
										3.47398	2.32349	3.38653	2.44106	3.19083	2.81456
										3.47654	2.26132	3.38911	2.42668	3.19346	2.76492
										3.47909	2.26487	3.3917	2.42038	3.1961	2.79504
										3.48165	2.25102	3.39428	2.41108	3.19873	2.78992
										3.48421	2.24186	3.39686	2.42593	3.20136	2.77075
										3.48677	2.24055	3.39944	2.39255	3.20399	2.73536
										3.48932	2.31292	3.40202	2.34957	3.20662	2.65112
										3.49188	2.25334	3.4046	2.407	3.20925	2.5874
										3.49443	2.24338	3.40718	2.36091	3.21188	2.5838
										3.49699	2.22492	3.40976	2.34847	3.21451	2.55979
										3.49954	2.24287	3.41233	2.32305	3.21714	2.5901
										3.50209	2.25278	3.41491	2.32004	3.21977	2.6789
										3.50465	2.2755	3.41749	2.2924	3.2224	2.7507
										3.5072	2.25022	3.42006	2.34296	3.22502	2.70266
										3.50975	2.2764	3.42263	2.38022	3.22765	2.59026
										3.5123	2.24035	3.42521	2.32913	3.23027	2.45743
										3.51485	2.2497	3.42778	2.2899	3.2329	2.48113
										3.5174	2.26461	3.43035	2.31401	3.23552	2.51515
										3.51994	2.25478	3.43293	2.31395	3.23815	2.50521
										3.52249	2.27485	3.4355	2.3099	3.24077	2.46634
										3.52504	2.2878	3.43807	2.3116	3.24339	2.46366
										3.52758	2.2987	3.44064	2.30058	3.24601	2.43446
										3.53013	2.34856	3.4432	2.31229	3.24863	2.39348
										3.53267	2.34243	3.44577	2.30114	3.25125	2.3966
										3.53522	2.33095	3.44834	2.27911	3.25387	2.43084
										3.53776	2.30007	3.45091	2.26555	3.25649	2.3942
												3.45347	2.28677	3.2591	2.3499
												3.45604	2.25865	3.26172	2.31198
												3.4586	2.34833	3.26434	2.35577
												3.46117	2.25049	3.26695	2.29027
												3.46373	2.24754	3.26957	2.35603
												3.46629	2.2809	3.27218	2.31445
												3.46885	2.25076	3.2748	2.33504
												3.47142	2.24009	3.27741	2.33145
												3.47398	2.30236	3.28002	2.28385
												3.47654	2.27767	3.28263	2.26395
												3.47909	2.31816	3.28524	2.31904
												3.48165	2.28469	3.28785	2.33444
												3.48421	2.25241	3.29046	2.34129
												3.48677	2.29553	3.29307	2.28
												3.48932	2.30414	3.29568	2.33915
												3.49188	2.25156	3.29829	2.30328
												3.49443	2.25121	3.30089	2.3297
												3.49699	2.2616	3.3035	2.36109
												3.49954	2.23352	3.30611	2.32569
												3.50209	2.28575	3.30871	2.30182
												3.50465	2.28002	3.31131	2.26963
												3.5072	2.27844	3.31392	2.30124
												3.50975	2.2878	3.31652	2.30421
												3.5123	2.27192	3.31912	2.38631
												3.51485	2.26786	3.32172	2.29956
												3.5174	2.27416	3.32432	2.36987
												3.51994	2.26273	3.32692	2.36044
												3.52249	2.28867	3.32952	2.3601
												3.52504	2.2878	3.33212	2.32483
												3.52758	2.30058	3.33472	2.3529
												3.53013	2.33269	3.33732	2.38039
												3.53267	2.32464	3.33991	2.40085
												3.53522	2.31458	3.34251	2.42807
												3.53776	2.32533	3.3451	2.35991
														3.3477	2.41014
														3.35029	2.39802
														3.35288	2.36424
														3.35548	2.36071
														3.35807	2.41773
														3.36066	2.40019
														3.36325	2.3885
														3.36584	2.40195
														3.36843	2.42975
														3.37102	2.45151
														3.3736	2.44087
														3.37619	2.3697
														3.37878	2.371
														3.38136	2.35945
														3.38395	2.3396
														3.38653	2.34982
														3.38911	2.34694
														3.3917	2.40366
														3.39428	2.37908
														3.39686	2.34644
														3.39944	2.36514
														3.40202	2.36667
														3.4046	2.40419
														3.40718	2.37519
														3.40976	2.38204
														3.41233	2.36006
														3.41491	2.36329
														3.41749	2.31448
														3.42006	2.33112
														3.42263	2.36999
														3.42521	2.30807
														3.42778	2.301
														3.43035	2.34048
														3.43293	2.32076
														3.4355	2.29731
														3.43807	2.32122
														3.44064	2.26927
														3.4432	2.26771
														3.44577	2.27386
														3.44834	2.25561
														3.45091	2.26821
														3.45347	2.25452
														3.45604	2.26104
														3.4586	2.28115
														3.46117	2.26682
														3.46373	2.246
														3.46629	2.28869
														3.46885	2.25859
														3.47142	2.25927
														3.47398	2.23137
														3.47654	2.23001
														3.47909	2.21801
														3.48165	2.26134
														3.48421	2.25842
														3.48677	2.17851
														3.48932	2.24581
														3.49188	2.22678
														3.49443	2.22872
														3.49699	2.20951
														3.49954	2.22738
														3.50209	2.24934
														3.50465	2.21671
														3.5072	2.25189
														3.50975	2.27293
														3.5123	2.22985
														3.51485	2.27912
														3.5174	2.2608
														3.51994	2.24797
														3.52249	2.28918
														3.52504	2.24244
														3.52758	2.28753
														3.53013	2.30827
														3.53267	2.30462
														3.53522	2.332
														3.53776	2.30451

## Sheet: Figure2d
	1		0.9		0.8		0.7		0.6		0.5		0.4		0.3
-0.76535	0.26842	-0.76535	0.26335	-0.76535	0.47712	-0.76535	0.2087	-0.76535	0.33871	-0.76535	0.78118	-0.76535	1.04409	-0.76535	1.37366
-0.76367	0.57499	-0.75862	0.12783	-0.76198	0.59147	-0.76367	0.347	-0.76367	0.73218	-0.76367	0.56944	-0.76367	0.86582	-0.76367	1.25527
-0.76198	0.43669	-0.75189	0.4724	-0.7603	0.3286	-0.76198	0.33475	-0.76198	0.69076	-0.76198	0.4622	-0.76198	0.91481	-0.76198	1.16117
-0.7603	0.43342	-0.75021	0.25602	-0.75862	0.44076	-0.7603	0.31716	-0.7603	0.46099	-0.7603	0.69009	-0.7603	0.3286	-0.7603	0.83897
-0.75862	0.51059	-0.74853	0.30103	-0.75694	0.13373	-0.75862	0.34929	-0.75862	0.47712	-0.75862	0.42994	-0.75862	0.59236	-0.75862	0.60206
-0.75357	0.44135	-0.74684	0.54064	-0.75526	0.48206	-0.75694	0.30103	-0.75526	0.41031	-0.75694	0.1673	-0.75357	0.30103	-0.75694	0.39889
-0.74684	0.69897	-0.74516	0.47712	-0.75189	0.59399	-0.75189	0.00807	-0.75357	0.3368	-0.75526	0.48206	-0.75189	0.59871	-0.75526	0.71134
-0.74516	0.50529	-0.74348	0.64121	-0.75021	0.55705	-0.75021	0.5103	-0.75189	0.4724	-0.75189	0.3091	-0.75021	0.55705	-0.75357	0.47712
-0.74348	0.58393	-0.74179	0.46224	-0.74853	0.51783	-0.74853	0.20293	-0.75021	0.58338	-0.74684	0.14985	-0.74853	0.15548	-0.75189	0.69637
-0.74179	0.69897	-0.74011	0.44058	-0.74684	0.38946	-0.74684	0.58853	-0.74853	0.0981	-0.74516	0.51729	-0.74684	0.57426	-0.74853	0.56929
-0.73843	0.47712	-0.73843	0.60206	-0.73843	0.47948	-0.74516	0.5619	-0.74684	0.29971	-0.74348	0.04369	-0.74516	0.40851	-0.74684	0.34795
-0.73674	0.30103	-0.73506	0.2217	-0.73	0.07992	-0.74011	0.47712	-0.74516	0.47712	-0.74179	0.31344	-0.74348	0.25734	-0.74516	0.27168
-0.73169	0.30103	-0.73337	0.73655	-0.72832	0.39932	-0.73337	0.30103	-0.74011	0.06246	-0.74011	0.12492	-0.74179	0.30103	-0.74348	0.53053
-0.73	0.07992	-0.73169	0.02683	-0.70977	0.18622	-0.73169	0.43459	-0.73843	0.18549	-0.73843	0.40953	-0.74011	0.5396	-0.74179	0.68656
-0.72832	0.30103	-0.73	0.43037	-0.68951	0.15132	-0.73	0.30103	-0.73337	0.30103	-0.73506	0.12573	-0.73843	0.52508	-0.74011	0.44058
-0.72663	0.11495	-0.72832	0.47684	-0.68444	0.30566	-0.72495	0.23915	-0.73169	0.05367	-0.73	0.35046	-0.73674	0.16862	-0.73843	0.55411
-0.72495	0.67905	-0.72157	0.40694	-0.68275	0.30103	-0.72326	0.69614	-0.73	0.12666	-0.72832	0.46906	-0.73506	0.51005	-0.73674	0.74332
-0.72326	0.58446	-0.71652	0.51759	-0.67261	0.22258	-0.72157	0.07018	-0.72832	0.60206	-0.72663	0.43206	-0.73337	0.30103	-0.73506	0.56914
-0.71146	0.06173	-0.71483	0.04443	-0.66584	0.01628	-0.71989	0.32281	-0.72663	0.18608	-0.72495	0.30103	-0.73169	0.70603	-0.73337	0.31638
-0.70977	0.47712	-0.70639	0.30103	-0.66415	0.47712	-0.7182	0.5001	-0.72495	0.30103	-0.72326	0.47197	-0.73	0.78058	-0.73169	0.34953
-0.70471	0.30103	-0.70471	0.43436	-0.66246	0.09589	-0.71652	0.62711	-0.72157	0.34531	-0.72157	0.04428	-0.72832	0.37883	-0.73	0.44223
-0.70133	0.22185	-0.70133	0.34735	-0.66076	0.14897	-0.71314	0.60712	-0.71989	0.42017	-0.71483	0.2566	-0.72663	0.45299	-0.72495	0.44092
-0.69458	0.31057	-0.69795	0.30103	-0.65907	0.47712	-0.71146	0.36276	-0.7182	0.38912	-0.71314	0.29238	-0.72326	0.0088	-0.72326	0.47197
-0.68444	0.00792	-0.69289	0.04354	-0.65738	0.45027	-0.70977	0.30103	-0.71652	0.22641	-0.71146	0.33714	-0.72157	0.07018	-0.72157	0.64044
-0.67261	0.22258	-0.68951	0.30103	-0.65568	0.47292	-0.70808	0.37891	-0.71483	0.30103	-0.70977	0.37245	-0.71989	0.20367	-0.71989	0.15431
-0.66922	0.30103	-0.6743	0.47712	-0.65399	0.0955	-0.70302	0.46185	-0.69458	0.7535	-0.70302	0.3163	-0.7182	0.30088	-0.7182	0.23844
-0.66415	0.04281	-0.66415	0.25822	-0.65061	0.26377	-0.69795	0.59479	-0.6912	0.19325	-0.70133	0.34735	-0.71314	0.59341	-0.71652	0.47712
-0.66246	0.32514	-0.66076	0.54023	-0.64552	0.04926	-0.68444	0.30103	-0.68613	0.30103	-0.69964	0.26749	-0.71146	0.53885	-0.71314	0.30609
-0.66076	0.30103	-0.65907	0.32025	-0.64383	0.12317	-0.68275	0.24004	-0.67937	0.43491	-0.69795	0.55405	-0.70977	0.7547	-0.71146	0.36276
-0.65399	0.38162	-0.64722	0.57361	-0.63875	0.33852	-0.68106	0.29632	-0.67768	0.34829	-0.69626	0.06262	-0.70471	0.46134	-0.70808	0.74313
-0.64552	0.03904	-0.6167	0.27714	-0.63705	0.47712	-0.67937	0.37934	-0.67599	0.30103	-0.68444	0.77352	-0.69458	0.47154	-0.70639	0.22097
-0.64383	0.51853	-0.61501	0.22405	-0.63536	0.41043	-0.67599	0.46091	-0.66584	0.01628	-0.68275	0.48008	-0.69289	0.45165	-0.70471	0.46134
-0.64214	0.39528	-0.60992	0.10274	-0.63366	0.20587	-0.66415	0.25822	-0.65907	0.30103	-0.68106	0.60206	-0.6912	0.51722	-0.70302	0.57596
-0.63875	0.43963	-0.60822	0.30103	-0.63197	0.24217	-0.6523	0.18769	-0.65738	0.3617	-0.67937	0.30103	-0.68951	0.38955	-0.70133	0.34735
-0.63705	0.01101	-0.60652	0.4116	-0.63027	0.09971	-0.65061	0.21336	-0.65568	0.47292	-0.67768	0.56853	-0.68782	0.62657	-0.69964	0.3784
-0.63027	0.30103	-0.60143	0.20058	-0.62519	0.05952	-0.64552	0.5528	-0.6523	0.30103	-0.67599	0.02772	-0.68613	0.51174	-0.69795	0.26862
-0.6201	0.08227	-0.59973	0.30103	-0.62179	0.13535	-0.64383	0.22332	-0.64552	0.64178	-0.67091	0.26866	-0.68275	0.06099	-0.69289	0.3265
-0.61161	0.30103	-0.59124	0.083	-0.6167	0.27714	-0.64214	0.30369	-0.62688	0.01022	-0.66922	0.41745	-0.68106	0.29632	-0.6912	0.32397
-0.59973	0.5824	-0.58954	0.02992	-0.60652	0.34237	-0.63536	0.04208	-0.6167	0.06177	-0.66584	0.29076	-0.67937	0.38812	-0.68106	0.54818
-0.59803	0.30437	-0.57424	0.45529	-0.60313	0.15353	-0.63366	0.30103	-0.61501	0.15395	-0.65907	0.20205	-0.67768	0.56853	-0.67937	0.30103
-0.59633	0.38395	-0.56233	0.21729	-0.60143	0.10045	-0.62349	0.48946	-0.60652	0.06552	-0.65738	0.07274	-0.67599	0.30103	-0.6743	0.46228
-0.59463	0.1773	-0.56063	0.65844	-0.59973	0.30103	-0.62179	0.13535	-0.60482	0.35626	-0.65568	0.47292	-0.66922	0.30103	-0.67261	0.12433
-0.59294	0.13608	-0.55893	0.6469	-0.59803	0.29532	-0.61501	0.07698	-0.60313	0.49602	-0.64383	0.30103	-0.66753	0.47712	-0.67091	0.65663
-0.58104	0.13111	-0.55042	0.30103	-0.59633	0.48449	-0.61331	0.27099	-0.60143	0.31792	-0.64214	0.60206	-0.66076	0.30103	-0.66922	0.54507
-0.57764	0.32478	-0.54701	0.20808	-0.57254	0.16037	-0.61161	0.18314	-0.59973	0.40205	-0.63705	0.47068	-0.65568	0.29385	-0.66246	0.6681
-0.57424	0.14677	-0.5419	0.34987	-0.56914	0.47919	-0.60652	0.04134	-0.59463	0.36647	-0.63197	0.24217	-0.65399	0.06026	-0.66076	0.53895
-0.57084	0.44898	-0.5402	0.30351	-0.56744	0.05805	-0.59803	0.00571	-0.58954	0.27111	-0.63027	0.55061	-0.64383	0.22332	-0.65907	0.15688
-0.55893	0.02242	-0.5385	0.43411	-0.56233	0.3444	-0.59294	0.38063	-0.58444	0.20497	-0.62858	0.32831	-0.64214	0.13079	-0.65738	0.51095
-0.55723	0.15101	-0.53679	0.97102	-0.55212	0.30103	-0.58784	0.27787	-0.57934	0.4896	-0.62179	0.13535	-0.64044	0.23432	-0.65568	0.77626
-0.55552	0.27332	-0.53509	1.12346	-0.55042	0.02642	-0.58614	0.40181	-0.57084	0.12434	-0.6201	0.08227	-0.63875	0.38575	-0.65399	0.63731
-0.55042	0.02094	-0.53338	0.67026	-0.54871	0.3409	-0.58444	0.40147	-0.56573	0.11113	-0.6184	0.02919	-0.63705	0.01744	-0.6523	0.45085
-0.53509	0.8727	-0.53168	0.03139	-0.54701	0.20808	-0.58274	0.37042	-0.56403	0.53391	-0.6167	0.30103	-0.63536	0.37707	-0.65061	0.61173
-0.53338	0.3855	-0.52657	0.40233	-0.54531	0.30103	-0.57934	0.28855	-0.56233	0.21729	-0.61331	0.27099	-0.63366	0.30103	-0.64891	0.38256
-0.52145	0.31498	-0.52486	0.1201	-0.54361	0.19911	-0.57254	0.20236	-0.56063	0.33169	-0.60652	0.5849	-0.63197	0.15279	-0.64722	0.60206
-0.5044	0.42728	-0.52316	0.54334	-0.5385	0.05732	-0.56233	0.60206	-0.55212	0.53577	-0.60482	0.35626	-0.62349	0.66555	-0.64552	0.03904
-0.49757	0.17391	-0.52145	0.01395	-0.53679	0.91709	-0.55893	0.27861	-0.55042	0.47712	-0.60313	0.30103	-0.6167	0.06177	-0.64383	0.34649
-0.4822	0.30103	-0.51804	0.20881	-0.53509	1.10294	-0.54531	0.155	-0.54361	0.10192	-0.60143	0.50161	-0.61501	0.57011	-0.64214	0.57351
-0.47708	0.3958	-0.51634	0.30103	-0.53338	0.4127	-0.54361	0.4175	-0.5385	0.65673	-0.59973	0.70308	-0.61161	0.18686	-0.64044	0.55344
-0.46341	0.02443	-0.51463	0.31442	-0.53168	0.04975	-0.5419	0.25219	-0.53679	1.02904	-0.59633	0.54327	-0.60992	0.23621	-0.63875	0.74066
-0.44631	0.541	-0.51122	0.00351	-0.52827	0.45252	-0.53679	1.11394	-0.53509	0.73515	-0.58444	0.17171	-0.60822	0.31277	-0.63705	0.30747
-0.44289	0.31243	-0.50951	0.38744	-0.52657	0.47712	-0.53509	1.02722	-0.53338	0.46997	-0.58274	0.11863	-0.60652	0.45294	-0.63197	0.64978
-0.42749	0.36237	-0.50781	0.10966	-0.51634	0.31147	-0.53338	0.51218	-0.53168	0.42737	-0.58104	0.54675	-0.60143	0.35979	-0.63027	0.47712
-0.42577	0.33132	-0.49757	0.20147	-0.51463	0.19838	-0.52998	0.44274	-0.52657	0.30103	-0.57934	0.30833	-0.59973	0.44941	-0.62858	0.47712
-0.42406	0.00207	-0.49074	0.32349	-0.51122	0.47156	-0.52145	0.28708	-0.52486	0.28677	-0.57764	0.04061	-0.59803	0.30674	-0.62688	0.69422
-0.41379	0.28228	-0.48903	0.20955	-0.50951	0.57858	-0.51975	0.45423	-0.52316	0.71113	-0.57594	0.18737	-0.59633	0.62126	-0.62179	0.42904
-0.40694	0.23106	-0.47879	0.1921	-0.49757	0.20147	-0.49928	0.07404	-0.51975	0.30103	-0.57254	0.36022	-0.58784	0.32419	-0.6167	0.46314
-0.40522	0.56829	-0.47708	0.60206	-0.49245	0.30962	-0.49757	0.60206	-0.51804	0.30103	-0.56744	0.33499	-0.58444	0.40147	-0.61161	0.18686
-0.39666	0.58027	-0.4617	0.3387	-0.48391	0.39739	-0.49074	0.30103	-0.51634	0.15573	-0.56573	0.30103	-0.57934	0.46982	-0.60482	0.39545
-0.38809	0.21288	-0.45315	0.83937	-0.4822	0.00555	-0.4805	0.05585	-0.51463	0.41707	-0.56403	0.27364	-0.57764	0.09428	-0.60313	0.45456
-0.37437	0.42092	-0.45144	0.49184	-0.47708	0.25678	-0.47879	0.60551	-0.51293	0.39855	-0.56233	0.43459	-0.57594	0.09369	-0.60143	0.35979
-0.37265	0.14033	-0.44802	0.39537	-0.47195	0.46529	-0.47708	0.64682	-0.50781	0.55655	-0.55382	0.4827	-0.57424	0.39876	-0.59973	0.60206
-0.35035	0.12451	-0.44289	0.46572	-0.47024	0.11618	-0.46683	0.40601	-0.49245	0.47712	-0.54871	0.47712	-0.57254	0.31675	-0.59803	0.59969
-0.34176	0.47712	-0.44118	0.11501	-0.44973	0.10819	-0.46512	0.36953	-0.49074	0.0384	-0.54701	0.30103	-0.56403	0.46524	-0.59633	0.71443
-0.34005	0.30103	-0.43947	0.54991	-0.44802	0.13976	-0.45999	0.35411	-0.48903	0.33213	-0.54531	0.47712	-0.56233	0.56731	-0.59463	0.44891
-0.33661	0.47712	-0.4292	0.39342	-0.44631	0.41561	-0.45144	0.30103	-0.48733	0.4575	-0.54361	0.19911	-0.56063	0.54075	-0.59294	0.73476
-0.33146	0.22617	-0.42749	0.30103	-0.43775	0.1223	-0.44973	0.55595	-0.48562	0.47712	-0.5402	0.60206	-0.55893	0.02242	-0.59124	0.53829
-0.32974	0.35345	-0.42577	0.08206	-0.4292	0.36672	-0.44802	0.16127	-0.48391	0.44769	-0.5385	0.86588	-0.55723	0.11967	-0.58954	0.68934
-0.32803	0.45575	-0.42235	0.24665	-0.42749	0.72655	-0.44118	0.34348	-0.4805	0.05585	-0.53679	0.5864	-0.55552	0.4019	-0.58784	0.64519
-0.31428	0.08707	-0.42064	0.38715	-0.42406	0.0013	-0.43604	0.06923	-0.47879	0.30103	-0.53509	1.07936	-0.55382	0.4827	-0.58274	0.60206
-0.30913	0.49263	-0.41892	0.16054	-0.40351	0.26483	-0.43433	0.28488	-0.47708	0.16201	-0.53338	0.19614	-0.55212	0.10507	-0.58104	0.06556
-0.2971	0.46787	-0.41721	0.30103	-0.4018	0.21175	-0.42406	0.29973	-0.46854	0.17465	-0.53168	0.30103	-0.54701	0.14732	-0.57934	0.93965
-0.29538	0.23214	-0.40865	0.12304	-0.40008	0.30103	-0.42235	0.39094	-0.46683	0.48049	-0.52998	0.44274	-0.54531	0.69273	-0.57764	0.82539
-0.29194	0.19967	-0.40351	0.33723	-0.39151	0.36346	-0.41379	0.30103	-0.46512	0.30103	-0.52827	0.47712	-0.54361	0.30103	-0.57594	0.50837
-0.28678	0.53555	-0.40008	0.4597	-0.38637	0.3361	-0.41207	0.36327	-0.46341	0.28561	-0.52657	0.30103	-0.5419	0.30103	-0.57424	0.23262
-0.27302	0.39279	-0.39837	0.10559	-0.3778	0.34239	-0.41036	0.19798	-0.45828	0.44486	-0.52486	0.4677	-0.5402	0.69336	-0.57254	0.3997
-0.2713	0.41989	-0.39323	0.44574	-0.37437	0.32177	-0.40865	0.30103	-0.45657	0.10412	-0.52316	0.234	-0.5385	1.0486	-0.57084	0.49709
-0.25754	0.05154	-0.37951	0.28095	-0.36064	0.30103	-0.40694	0.30103	-0.45315	0.00204	-0.52145	0.31498	-0.53679	1.05359	-0.56573	0.30103
-0.25582	0.77599	-0.37094	0.30103	-0.35378	0.14072	-0.40522	0.45036	-0.44631	0.13738	-0.51975	0.41509	-0.53509	1.25668	-0.56403	0.47712
-0.2541	0.47712	-0.36922	0.10633	-0.35206	0.52835	-0.40351	0.30103	-0.43262	0.33796	-0.51804	0.39325	-0.53338	0.88261	-0.56233	0.47712
-0.24893	0.30103	-0.36751	0.47712	-0.3452	0.2663	-0.39666	0.24852	-0.43091	0.18002	-0.51634	0.30103	-0.53168	0.50026	-0.55893	0.94112
-0.24033	0.03874	-0.36579	0.000165361	-0.33833	0.49953	-0.39494	0.30103	-0.4292	0.44412	-0.50951	0.54548	-0.52998	0.59306	-0.55723	0.3452
-0.23861	0.01434	-0.36236	0.19504	-0.33661	0.000900297	-0.39151	0.41469	-0.42749	0.19617	-0.5061	0.13829	-0.52827	0.14954	-0.55552	0.53049
-0.22828	0.62517	-0.36064	0.36934	-0.3349	0.05218	-0.3898	0.38364	-0.41892	0.22268	-0.5044	0.30103	-0.52316	0.10623	-0.55382	0.4827
-0.22655	0.3859	-0.35378	0.43596	-0.33318	0.30103	-0.38294	0.22993	-0.41721	0.13854	-0.50269	0.05092	-0.52145	0.28708	-0.55212	0.47712
-0.22483	0.60206	-0.35206	0.37324	-0.32631	0.30103	-0.36408	0.5761	-0.41036	0.42594	-0.49245	0.28635	-0.51122	0.00815	-0.55042	0.68923
-0.21794	0.30103	-0.33833	0.39156	-0.32459	0.06963	-0.35893	0.42513	-0.40865	0.19501	-0.49074	0.67067	-0.50951	0.63516	-0.54871	0.35374
-0.21278	0.09256	-0.33661	0.000900297	-0.32287	0.17832	-0.35721	0.26523	-0.40694	0.43619	-0.48903	0.42361	-0.50781	0.19137	-0.54701	0.09295
-0.20244	0.67479	-0.3349	0.05218	-0.31772	0.46595	-0.35206	0.30103	-0.40351	0.58704	-0.48733	0.22913	-0.50269	0.30103	-0.54531	0.38645
-0.20072	0.279	-0.33318	0.30103	-0.316	0.47712	-0.35035	0.30103	-0.4018	0.51278	-0.4822	0.4755	-0.50098	0.30103	-0.54361	0.23664
-0.199	0.47712	-0.33146	0.15833	-0.31428	0.60206	-0.34863	0.3639	-0.40008	0.22563	-0.4805	0.24518	-0.49928	0.22699	-0.5419	0.3296
-0.19727	0.2169	-0.32631	0.30103	-0.31256	0.38301	-0.34691	0.30103	-0.39837	0.30103	-0.47879	0.55685	-0.49757	0.20147	-0.5402	0.70185
-0.19555	0.30103	-0.32459	0.13925	-0.31085	0.36409	-0.3452	0.30103	-0.39666	0.24852	-0.47708	0.38235	-0.49586	0.1802	-0.5385	0.94936
-0.19383	0.11074	-0.316	0.45724	-0.30913	0.05472	-0.34005	0.30743	-0.39151	0.52141	-0.47537	0.08594	-0.49416	0.60206	-0.53679	1.33439
-0.1921	0.35869	-0.30741	0.00164	-0.30053	0.33392	-0.3349	0.24885	-0.3898	0.25328	-0.47024	0.22773	-0.49245	0.58738	-0.53509	1.04007
-0.18693	0.20315	-0.29882	0.49259	-0.29194	0.19967	-0.32974	0.30103	-0.38809	0.17629	-0.46512	0.3411	-0.48733	0.69897	-0.53338	1.02222
-0.18176	0.4536	-0.2971	0.31028	-0.29022	0.43447	-0.32116	0.5291	-0.38466	0.31905	-0.45486	0.33089	-0.48562	0.10339	-0.53168	0.93588
-0.18004	0.28816	-0.29538	0.36992	-0.2885	0.28121	-0.31944	0.30103	-0.37265	0.33679	-0.45315	0.47389	-0.4805	0.47712	-0.52998	0.77245
-0.17487	0.54855	-0.29366	0.40577	-0.28162	0.36452	-0.31772	0.3122	-0.37094	0.25266	-0.45144	0.24592	-0.47879	0.44502	-0.52827	0.50815
-0.17315	0.35691	-0.29194	0.40343	-0.2799	0.47712	-0.31428	0.08707	-0.36922	0.60206	-0.44973	0.30564	-0.47708	0.48481	-0.52145	0.60655
-0.1697	0.04805	-0.29022	0.30103	-0.27818	0.30103	-0.31256	0.30103	-0.36064	0.65327	-0.44802	0.22151	-0.47537	0.21509	-0.51975	0.67013
-0.16798	0.0834	-0.28678	0.42441	-0.2713	0.30103	-0.31085	0.30627	-0.35893	0.33625	-0.44631	0.08668	-0.47366	0.5692	-0.51804	0.63101
-0.16625	0.13648	-0.28334	0.25615	-0.26958	0.26302	-0.30569	0.05145	-0.35721	0.30103	-0.4446	0.0336	-0.47195	0.47712	-0.51634	0.59189
-0.16108	0.01373	-0.28162	0.47712	-0.26614	0.67703	-0.30397	0.45629	-0.3555	0.58478	-0.44289	0.56309	-0.47024	0.0733	-0.51463	0.1627
-0.15763	0.10084	-0.2799	0.05545	-0.25926	0.28047	-0.30225	0.37077	-0.35035	0.40429	-0.44118	0.07257	-0.46854	0.64275	-0.51122	0.77464
-0.15591	0.30103	-0.27818	0.30416	-0.25754	0.26851	-0.29538	0.36793	-0.3452	0.2663	-0.42577	0.33132	-0.46341	0.31005	-0.50951	0.24445
-0.15419	0.14903	-0.27302	0.15686	-0.25582	0.42705	-0.29366	0.30103	-0.34348	0.35239	-0.42064	0.4946	-0.4617	0.26336	-0.50781	0.41297
-0.15246	0.86214	-0.2713	0.14437	-0.2541	0.30103	-0.29194	0.17505	-0.34176	0.30103	-0.41721	0.33858	-0.45999	0.47712	-0.5061	0.47712
-0.14901	0.47163	-0.26614	0.10802	-0.24549	0.41684	-0.29022	0.43447	-0.33661	0.00143	-0.4155	0.2667	-0.45828	0.38516	-0.5044	0.08521
-0.14729	0.23659	-0.26442	0.30103	-0.23861	0.57338	-0.2885	0.01982	-0.33318	0.19578	-0.40008	0.25149	-0.45657	0.31209	-0.50269	0.3435
-0.14557	0.20549	-0.2627	0.17432	-0.23688	0.30103	-0.28678	0.32048	-0.33146	0.30103	-0.39837	0.30976	-0.44973	0.55595	-0.50098	0.47712
-0.14384	0.34583	-0.24893	0.30103	-0.23516	0.18053	-0.28506	0.30103	-0.32974	0.51244	-0.39494	0.000569576	-0.44802	0.53513	-0.49928	0.57133
-0.13867	0.34611	-0.24033	0.30103	-0.22139	0.3869	-0.27474	0.30103	-0.30913	0.33304	-0.39323	0.30103	-0.44631	0.30103	-0.49416	0.5343
-0.13349	0.33562	-0.23688	0.06742	-0.21967	0.47103	-0.27302	0.30103	-0.30741	0.00327	-0.39151	0.19431	-0.44118	0.43467	-0.49245	0.58738
-0.13177	0.69098	-0.23	0.55947	-0.21794	0.30103	-0.25582	0.3511	-0.30397	0.19651	-0.3898	0.53574	-0.43947	0.52927	-0.49074	0.60206
-0.12487	0.30103	-0.22828	0.62517	-0.21622	0.30103	-0.24721	0.30103	-0.2971	0.02506	-0.38809	0.47712	-0.43433	0.01615	-0.48903	0.72464
-0.12315	0.25935	-0.22311	0.30277	-0.2145	0.14564	-0.24549	0.3138	-0.29538	0.6482	-0.38294	0.43553	-0.43262	0.41859	-0.48733	0.68168
-0.12142	0.0114	-0.22139	0.3869	-0.21278	0.20847	-0.24377	0.15613	-0.29366	0.17906	-0.38123	0.52866	-0.4292	0.38473	-0.48562	0.71767
-0.11625	0.13039	-0.21967	0.29719	-0.20761	0.53537	-0.23861	0.28669	-0.29194	0.30103	-0.37951	0.35452	-0.42749	0.19617	-0.48391	0.95424
-0.11452	0.12254	-0.21622	0.23756	-0.1921	0.5444	-0.23688	0.30103	-0.29022	0.64524	-0.3778	0.30103	-0.42577	0.08206	-0.4822	0.77815
-0.11107	0.54437	-0.20933	0.58845	-0.19038	0.47445	-0.23516	0.2798	-0.28506	0.21469	-0.37608	0.02793	-0.42064	0.10746	-0.4805	0.68099
-0.10935	0.43821	-0.20761	0.30103	-0.18866	0.34954	-0.23344	0.17358	-0.28334	0.13942	-0.37265	0.42498	-0.41721	0.21362	-0.47879	0.61869
-0.10245	0.69397	-0.20589	0.23953	-0.18693	0.4177	-0.23	0.47712	-0.28162	0.3051	-0.37094	0.47712	-0.4155	0.32111	-0.47708	0.52138
-0.10072	0.34733	-0.20416	0.20316	-0.18521	0.24513	-0.21967	0.29719	-0.27302	0.15686	-0.36922	0.40736	-0.41379	0.0375	-0.47537	0.43018
-0.099	0.30103	-0.19727	0.13335	-0.18349	0.32926	-0.2145	0.15539	-0.2713	0.33275	-0.36751	0.47712	-0.41207	0.4584	-0.47024	0.1702
-0.09727	0.29715	-0.1921	0.05766	-0.16625	0.13648	-0.21105	0.41455	-0.26958	0.03801	-0.36236	0.19504	-0.41036	0.30103	-0.46854	0.12638
-0.09555	0.39653	-0.19038	0.00457	-0.16108	0.30414	-0.20933	0.31902	-0.26786	0.30985	-0.36064	0.14196	-0.40865	0.24608	-0.46683	0.4226
-0.0921	0.02133	-0.18693	0.19945	-0.15936	0.25326	-0.20761	0.34004	-0.25582	0.30103	-0.35035	0.47712	-0.40694	0.43619	-0.46512	0.57363
-0.08175	0.43257	-0.18521	0.15466	-0.15763	0.20019	-0.20589	0.18126	-0.2541	0.16235	-0.34863	0.64632	-0.40522	0.45036	-0.46341	0.02443
-0.08002	0.34843	-0.18349	0.20774	-0.15074	0.30103	-0.20416	0.20316	-0.25238	0.10927	-0.34691	0.28267	-0.40008	0.33054	-0.4617	0.3691
-0.07139	0.55649	-0.18176	0.51733	-0.14901	0.23581	-0.20244	0.43318	-0.25065	0.30103	-0.3452	0.56733	-0.39837	0.46839	-0.45999	0.21071
-0.06967	0.41942	-0.17659	0.40749	-0.14729	0.55296	-0.19555	0.13721	-0.24721	0.49786	-0.34348	0.08781	-0.39666	0.30103	-0.45828	0.28765
-0.06794	0.38837	-0.17487	0.27279	-0.14384	0.34583	-0.19383	0.38059	-0.24549	0.19798	-0.34176	0.47712	-0.39494	0.30136	-0.45657	0.72636
-0.06622	0.3246	-0.17315	0.15169	-0.13349	0.2419	-0.18521	0.45569	-0.24377	0.45716	-0.34005	0.47712	-0.39151	0.49534	-0.45486	0.44726
-0.06449	0.25788	-0.17142	0.44104	-0.13177	0.47359	-0.18349	0.30103	-0.23172	0.60206	-0.33661	0.00143	-0.3898	0.1598	-0.45315	0.29899
-0.06277	0.30684	-0.1697	0.45939	-0.12315	0.34271	-0.18176	0.30103	-0.23	0.58077	-0.3349	0.30103	-0.38809	0.35259	-0.45144	0.62612
-0.05759	0.26813	-0.16798	0.34494	-0.12142	0.01807	-0.18004	0.30856	-0.22828	0.26924	-0.33318	0.30103	-0.38466	0.76014	-0.44973	0.17148
-0.05586	0.07879	-0.15419	0.42533	-0.1197	0.53758	-0.17487	0.20433	-0.22655	0.08487	-0.33146	0.54284	-0.37608	0.30103	-0.44802	0.16127
-0.05414	0.48779	-0.14729	0.18273	-0.11797	0.29079	-0.17315	0.43275	-0.22483	0.38172	-0.32631	0.01655	-0.37437	0.61348	-0.44118	0.66314
-0.04896	0.39901	-0.14557	0.34276	-0.11625	0.13039	-0.17142	0.27827	-0.22311	0.30277	-0.31256	0.32542	-0.37265	0.47712	-0.43947	0.67556
-0.04724	0.37324	-0.14039	0.02958	-0.11452	0.62695	-0.16625	0.30103	-0.21794	0.44832	-0.30741	0.29939	-0.37094	0.14162	-0.43775	0.56725
-0.04206	0.32725	-0.13867	0.56447	-0.10417	0.50197	-0.16453	0.47712	-0.21622	0.30103	-0.30569	0.36904	-0.36922	0.30103	-0.43433	0.45152
-0.04033	0.47165	-0.13522	0.18882	-0.09727	0.58947	-0.16281	0.50136	-0.20933	0.30899	-0.30397	0.24268	-0.36751	0.35428	-0.43262	0.2641
-0.03861	0.15005	-0.13349	0.38341	-0.0921	0.46022	-0.16108	0.47712	-0.20761	0.23434	-0.30225	0.1576	-0.36579	0.30113	-0.4292	0.14309
-0.01962	0.37871	-0.13177	0.30457	-0.09037	0.47712	-0.15763	0.40038	-0.199	0.45896	-0.30053	0.47712	-0.36408	0.60206	-0.42749	0.41578
-0.0179	0.11515	-0.13005	0.25399	-0.08865	0.29195	-0.15074	0.47002	-0.19727	0.34378	-0.29538	0.30103	-0.35893	0.49259	-0.42577	0.71259
-0.01617	0.61692	-0.12487	0.09476	-0.08692	0.47094	-0.14901	0.06522	-0.19555	0.13721	-0.29194	0.37472	-0.35378	0.07036	-0.42406	0.60076
-0.01445	0.47712	-0.12142	0.47045	-0.07139	0.30103	-0.13522	0.18882	-0.19383	0.36581	-0.29022	0.85365	-0.35206	0.12344	-0.42064	0.61978
-0.01272	0.39672	-0.1197	0.23655	-0.06967	0.35873	-0.1266	0.14784	-0.18521	0.35911	-0.2885	0.01982	-0.35035	0.17652	-0.41892	0.64729
-0.00754	0.50436	-0.11452	0.35458	-0.06794	0.14931	-0.12487	0.15019	-0.17142	0.74207	-0.28334	0.22097	-0.34176	0.39471	-0.41721	0.17482
0.00281	0.30103	-0.1128	0.57783	-0.06622	0.47712	-0.12315	0.30103	-0.16798	0.51173	-0.26614	0.23287	-0.33661	0.47659	-0.4155	0.45704
0.00626	0.46197	-0.10935	0.08193	-0.06449	0.69897	-0.11797	0.18347	-0.16625	0.31689	-0.26442	0.37195	-0.3349	0.4466	-0.41379	0.65543
0.00799	0.52307	-0.10762	0.27002	-0.05759	0.30103	-0.11625	0.53124	-0.16453	0.49	-0.2627	0.20083	-0.33318	0.40628	-0.41207	0.54895
0.00972	0.60206	-0.09727	0.14858	-0.05586	0.34712	-0.11452	0.34626	-0.15763	0.47712	-0.25754	0.4581	-0.33146	0.53635	-0.41036	0.60691
0.01144	0.18515	-0.0921	0.01067	-0.05414	0.46209	-0.11107	0.06698	-0.15591	0.47712	-0.25582	0.47712	-0.32974	0.30103	-0.40865	0.52819
0.01317	0.37759	-0.09037	0.72989	-0.05241	0.04339	-0.10762	0.30103	-0.15419	0.09403	-0.24721	0.04998	-0.32803	0.26449	-0.40351	0.49214
0.01489	0.30103	-0.08692	0.13112	-0.05069	0.67307	-0.1059	0.30103	-0.14901	0.37376	-0.24205	0.41842	-0.32631	0.30103	-0.4018	0.49168
0.01662	0.58406	-0.0852	0.65444	-0.04896	0.30103	-0.099	0.23074	-0.14557	0.43068	-0.23688	0.34047	-0.32459	0.60206	-0.40008	0.30103
0.01835	0.72174	-0.08347	0.27606	-0.04378	0.01916	-0.09727	0.15245	-0.14384	0.43232	-0.23516	0.37152	-0.32287	0.58367	-0.39837	0.41535
0.02007	0.38849	-0.08175	0.47712	-0.03343	0.30103	-0.09555	0.47712	-0.14039	0.31833	-0.22655	0.08487	-0.32116	0.30103	-0.39666	0.30103
0.0218	0.50362	-0.06967	0.63381	-0.0248	0.48809	-0.09382	0.30103	-0.13867	0.21837	-0.22483	0.48339	-0.31944	0.4349	-0.39494	0.69822
0.02352	0.30103	-0.06794	0.47712	-0.02135	0.38075	-0.0921	0.48155	-0.13694	0.13574	-0.21967	0.30103	-0.31772	0.01909	-0.39323	0.1073
0.02525	0.2933	-0.06104	0.61567	-0.01617	0.47793	-0.08692	0.37773	-0.13349	0.44253	-0.21794	0.61791	-0.316	0.30103	-0.39151	0.19431
0.0287	0.56105	-0.05586	0.15757	-0.01445	0.30103	-0.08347	0.47712	-0.13177	0.30457	-0.21622	0.10231	-0.31428	0.47712	-0.3898	0.64753
0.0356	0.05034	-0.05414	0.43638	-0.01272	0.32682	-0.07484	0.33648	-0.1266	0.39064	-0.2145	0.39193	-0.31256	0.30103	-0.38809	0.30103
0.03733	0.3468	-0.05241	0.66278	-0.00754	0.0977	-0.07312	0.47712	-0.1197	0.23655	-0.20416	0.40214	-0.30913	0.35575	-0.38637	0.07013
0.03906	0.43236	-0.05069	0.34809	-0.00582	0.45102	-0.07139	0.45047	-0.11452	0.22371	-0.19727	0.08413	-0.30741	0.47616	-0.38466	0.44857
0.04078	0.36883	-0.03516	0.34491	-0.00409	0.30103	-0.06794	0.47712	-0.10762	0.39815	-0.19555	0.16382	-0.30569	0.47712	-0.38294	0.53389
0.04251	0.38502	-0.03343	0.47712	-0.00236	0.47898	-0.06622	0.09623	-0.1059	0.41105	-0.18866	0.44875	-0.30397	0.62194	-0.38123	0.6013
0.04423	0.01657	-0.02825	0.33688	-0.00063857	0.18641	-0.06104	0.06301	-0.09727	0.58947	-0.18004	0.02574	-0.30225	0.53665	-0.37951	0.4248
0.04596	0.30103	-0.02653	0.30103	0.00109	0.26665	-0.05931	0.71024	-0.09555	0.20553	-0.17832	0.06595	-0.2971	0.30103	-0.3778	0.39449
0.04768	0.30103	-0.0248	0.66402	0.00281	0.34798	-0.05414	0.48779	-0.09037	0.30103	-0.17659	0.28846	-0.29538	0.50571	-0.37608	0.60206
0.05114	0.15718	-0.02307	0.33625	0.00626	0.77134	-0.05241	0.4973	-0.08865	0.30103	-0.17487	0.39963	-0.29366	0.67341	-0.37437	0.30103
0.06149	0.34759	-0.02135	0.22131	0.00799	0.07899	-0.04206	0.47712	-0.08692	0.73346	-0.17315	0.07585	-0.29194	0.52872	-0.37265	0.30103
0.06321	0.57342	-0.01962	0.33645	0.00972	0.26414	-0.04033	0.47712	-0.07657	0.36753	-0.1697	0.03032	-0.29022	0.34368	-0.37094	0.22447
0.06494	0.46283	-0.0179	0.32326	0.01144	0.30103	-0.03861	0.23782	-0.07484	0.55827	-0.16798	0.42834	-0.2885	0.60206	-0.36922	0.47712
0.07012	0.186	-0.01617	0.47793	0.01317	0.30103	-0.03688	0.09697	-0.07312	0.30543	-0.16625	0.30103	-0.28678	0.45767	-0.36064	0.14196
0.07702	0.2205	-0.01445	0.68709	0.01489	0.59803	-0.03516	0.04388	-0.06967	0.32078	-0.16453	0.52339	-0.28506	0.08634	-0.35893	0.47879
0.07874	0.39052	-0.01272	0.32682	0.02352	0.04535	-0.03343	0.0092	-0.06794	0.34669	-0.16281	0.05839	-0.27818	0.00474	-0.35721	0.0358
0.08047	0.35947	-0.01099	0.30103	0.02525	0.4726	-0.0317	0.23875	-0.06622	0.56212	-0.16108	0.30103	-0.26786	0.31611	-0.3555	0.69341
0.08219	0.60206	-0.00927	0.50035	0.02697	0.67939	-0.02998	0.6392	-0.06449	0.32627	-0.15936	0.07572	-0.26614	0.624	-0.35378	0.3656
0.0891	0.38031	-0.00754	0.41997	0.0287	0.52439	-0.02825	0.43362	-0.06277	0.68584	-0.15763	0.30103	-0.26442	0.12124	-0.35206	0.40491
0.09082	0.30103	-0.00582	0.60206	0.03043	0.60017	-0.02653	0.07952	-0.05931	0.36894	-0.15591	0.54499	-0.2627	0.17432	-0.34691	0.32529
0.09255	0.30103	0.00281	0.47712	0.03215	0.52107	-0.0179	0.47712	-0.05759	0.13186	-0.15419	0.207	-0.26098	0.14728	-0.3452	0.32134
0.09427	0.66764	0.00454	0.771	0.03388	0.27312	-0.01617	0.44082	-0.05586	0.12487	-0.15074	0.30103	-0.25926	0.44453	-0.34348	0.21322
0.09945	0.11809	0.00972	0.30103	0.03733	0.12403	-0.01272	0.10239	-0.05414	0.75245	-0.14901	0.06522	-0.2541	0.25731	-0.34176	0.60206
0.10462	0.88901	0.01144	0.18367	0.03906	0.20816	-0.01099	0.25118	-0.05069	0.78014	-0.14384	0.35574	-0.25238	0.19176	-0.34005	0.40809
0.10635	0.60206	0.01317	0.23823	0.04078	0.45519	-0.00754	0.15485	-0.04896	0.47712	-0.14212	0.27753	-0.24721	0.55208	-0.33833	0.24705
0.10807	0.23348	0.01662	0.5587	0.04251	0.12707	-0.00582	0.32713	-0.04551	0.44125	-0.13867	0.21837	-0.24549	0.19798	-0.33661	0.30103
0.1098	0.20039	0.0218	0.20259	0.04423	0.01045	-0.00409	0.30598	-0.04033	0.56143	-0.13694	0.13574	-0.24377	0.38579	-0.3349	0.35321
0.11152	0.04756	0.02525	0.47712	0.04596	0.66796	-0.00236	0.44112	-0.03861	0.3888	-0.13005	0.25399	-0.24205	0.30103	-0.33318	0.3626
0.11325	0.77492	0.03043	0.74289	0.04768	0.41066	-0.00063857	0.11462	-0.03688	0.47712	-0.12487	0.42169	-0.24033	0.0614	-0.33146	0.30103
0.11497	0.18576	0.03215	0.30103	0.04941	0.23581	0.00109	0.13333	-0.03516	0.35904	-0.12315	0.49442	-0.23861	0.28669	-0.32974	0.4247
0.1167	1.05541	0.03388	0.4887	0.05114	0.20186	0.00626	0.27512	-0.03343	0.47174	-0.12142	0.01807	-0.23172	0.07438	-0.32803	0.30103
0.11842	1.3906	0.0356	0.48757	0.05286	0.63804	0.00799	0.38002	-0.0317	0.44069	-0.1197	0.06448	-0.23	0.02129	-0.32631	0.30103
0.12015	1.75032	0.03733	0.1565	0.05459	0.47303	0.00972	0.30103	-0.02998	0.30103	-0.11797	0.59182	-0.19555	0.46485	-0.32459	0.47712
0.12187	2.40861	0.03906	0.47712	0.05631	0.06007	0.01144	0.4299	-0.02825	0.60125	-0.11625	0.53124	-0.19383	0.41234	-0.32287	0.55113
0.1236	2.40967	0.04078	0.47712	0.05804	0.36722	0.01835	0.50563	-0.02653	0.55664	-0.10762	0.13501	-0.18866	0.07688	-0.32116	0.37429
0.12532	2.38561	0.04251	0.47499	0.06321	0.47712	0.02007	0.45054	-0.0248	0.02644	-0.1059	0.17901	-0.18521	0.14637	-0.31944	0.4349
0.12704	2.387	0.04423	0.02091	0.06494	0.27659	0.0218	0.20259	-0.01962	0.39061	-0.10417	0.55998	-0.18349	0.09329	-0.31428	0.33912
0.12877	2.37602	0.04596	0.30103	0.07012	0.27248	0.02352	0.34638	-0.0179	0.23029	-0.10245	0.29425	-0.18176	0.41339	-0.31256	0.38301
0.13049	2.31774	0.04768	0.35701	0.07184	0.60206	0.0287	0.47712	-0.01617	0.37875	-0.10072	0.25473	-0.18004	0.45672	-0.31085	0.1078
0.13222	2.31707	0.04941	0.15225	0.07357	0.47058	0.03388	0.04424	-0.01445	0.00898	-0.099	0.20166	-0.17832	0.54584	-0.30053	0.63115
0.13394	2.27629	0.05114	0.30103	0.07529	0.32553	0.0356	0.60206	-0.01272	0.59658	-0.09727	0.14858	-0.17659	0.30103	-0.29882	0.52752
0.13567	2.25401	0.05286	0.47712	0.07702	0.51653	0.03733	0.43135	-0.00409	0.30598	-0.09555	0.0955	-0.16625	0.13648	-0.2971	0.31684
0.13739	2.25418	0.05459	0.29404	0.07874	0.45402	0.03906	0.57391	-0.00236	0.06154	-0.09037	0.06375	-0.15246	0.26008	-0.29538	0.69897
0.13912	2.26721	0.05631	0.54199	0.08047	0.51859	0.04078	0.47712	0.00626	0.59131	-0.08865	0.59298	-0.15074	0.47002	-0.29366	1.06838
0.14084	2.26999	0.05804	0.30103	0.08219	0.55524	0.04251	0.47499	0.00799	0.1834	-0.08692	0.2693	-0.14901	0.13043	-0.29194	0.82495
0.14257	2.18108	0.05976	0.43583	0.08392	0.30469	0.04768	0.56234	0.01317	0.44039	-0.0852	0.64772	-0.14729	0.28962	-0.29022	0.30103
0.14429	2.19116	0.06149	0.59094	0.08565	0.30103	0.04941	0.30103	0.01662	0.30103	-0.08347	0.43755	-0.14557	0.30103	-0.2885	0.77815
0.14601	2.13951	0.06321	0.69897	0.08737	0.37722	0.05114	0.23027	0.01835	0.6279	-0.08175	0.27292	-0.14384	0.07658	-0.28678	0.33429
0.14774	2.16397	0.06494	0.31532	0.0891	0.64569	0.05286	0.36196	0.02007	0.47712	-0.08002	0.18852	-0.14212	0.03725	-0.28334	0.22097
0.14946	2.15408	0.06667	0.12286	0.09082	0.56784	0.05459	0.01398	0.0218	0.09844	-0.07312	0.30103	-0.13522	0.47712	-0.28162	0.3051
0.15119	2.06368	0.06839	0.30103	0.09427	0.64394	0.05631	0.67963	0.02352	0.34638	-0.06967	0.20239	-0.12487	0.42169	-0.2799	0.38923
0.15291	2.12955	0.07529	0.47712	0.09772	0.43089	0.05804	0.61558	0.02525	0.4726	-0.06794	0.65013	-0.12315	0.08336	-0.27818	0.00376
0.15463	2.07312	0.07702	0.77815	0.09945	0.36589	0.05976	0.37988	0.02697	0.09638	-0.06622	0.30103	-0.12142	0.30103	-0.27646	0.05071
0.15636	2.08123	0.07874	0.23464	0.10117	0.54213	0.06494	0.27659	0.0287	0.18714	-0.06449	0.04315	-0.11797	0.29079	-0.27474	0.36174
0.15808	2.02855	0.08047	0.5606	0.1029	0.45822	0.06667	0.50929	0.03043	0.21248	-0.06277	0.30103	-0.11625	0.60206	-0.26786	0.30985
0.15981	2.08536	0.08219	0.37525	0.10462	0.60206	0.06839	0.60272	0.03215	0.52107	-0.05759	0.20899	-0.11452	0.57829	-0.26614	0.10802
0.16153	2.03213	0.08392	0.46721	0.10635	0.50783	0.07012	0.18368	0.03388	0.02791	-0.05586	0.64091	-0.1128	0.69117	-0.26442	0.12124
0.16325	2.0231	0.08565	0.65524	0.10807	0.54092	0.07874	0.24248	0.03906	0.1697	-0.05414	0.0257	-0.10762	0.21398	-0.2627	0.78359
0.16498	1.98366	0.08737	0.43794	0.11325	0.69167	0.08047	0.66681	0.04078	0.29229	-0.04896	0.26547	-0.1059	0.41105	-0.25065	0.30103
0.1667	2.0214	0.0891	0.30103	0.11497	0.40694	0.08565	0.6841	0.04251	0.23749	-0.04724	0.30103	-0.09727	0.29715	-0.24893	0.59585
0.16843	2.00283	0.09082	0.57792	0.1167	1.04227	0.08737	0.30103	0.04423	0.29058	-0.04551	0.09721	-0.09555	0.20553	-0.23344	0.37558
0.17015	1.90222	0.09255	0.30103	0.11842	1.23045	0.0891	0.46653	0.04596	0.06756	-0.04378	0.29278	-0.09382	0.51723	-0.23172	0.07438
0.17187	2.01638	0.09427	0.03757	0.12015	1.80766	0.09082	0.16492	0.04768	0.2222	-0.04206	0.07106	-0.08865	0.40878	-0.23	0.31349
0.1736	1.92296	0.096	0.35542	0.12187	2.43572	0.09255	0.02938	0.04941	0.23581	-0.03688	0.32343	-0.08692	0.13112	-0.22483	0.43898
0.17532	1.94885	0.09772	0.4727	0.1236	2.49903	0.09427	0.0474	0.05114	0.43213	-0.03516	0.04388	-0.0852	0.07805	-0.22311	0.30277
0.17704	1.86509	0.09945	0.11809	0.12532	2.45991	0.096	0.35542	0.05976	0.46726	-0.03343	0.30641	-0.08347	0.71361	-0.22139	0.05692
0.17877	1.91872	0.10117	0.10303	0.12704	2.43861	0.09772	0.5273	0.06149	0.21931	-0.0317	0.30103	-0.08175	0.30103	-0.21967	0.30712
0.18049	1.90477	0.1029	0.30103	0.12877	2.42309	0.09945	0.55305	0.06321	0.63246	-0.02998	0.37135	-0.07312	0.01191	-0.21794	0.70686
0.18221	1.80627	0.10807	0.63084	0.13049	2.41407	0.10117	0.4391	0.06494	0.64223	-0.0248	0.46166	-0.07139	0.04557	-0.21622	0.51958
0.18394	1.90834	0.1167	1.03655	0.13222	2.42118	0.1029	0.57821	0.06667	0.52454	-0.01962	0.53224	-0.06794	0.5415	-0.2145	0.23083
0.18566	1.95128	0.11842	1.20584	0.13394	2.384	0.10462	0.30103	0.06839	0.37743	-0.01445	0.30103	-0.06622	0.35732	-0.21278	0.42298
0.18738	1.91303	0.12015	1.76347	0.13567	2.31647	0.10635	0.51623	0.07012	0.48471	-0.01272	0.49542	-0.06449	0.45188	-0.20589	0.18983
0.18911	1.96312	0.12187	2.39768	0.13739	2.30655	0.11152	0.25347	0.07184	0.54974	-0.01099	0.60206	-0.06277	0.30684	-0.20244	0.30103
0.19083	1.91858	0.1236	2.43577	0.13912	2.30157	0.11325	0.47941	0.07357	0.01119	-0.00927	0.38892	-0.05759	0.64629	-0.19038	0.46987
0.19255	1.83533	0.12532	2.4231	0.14084	2.27295	0.11497	0.73871	0.07529	0.30103	-0.00754	0.15485	-0.05586	0.56936	-0.18004	0.28816
0.19427	1.89873	0.12704	2.4172	0.14257	2.21321	0.1167	0.98658	0.07702	0.41213	-0.00582	0.32713	-0.05414	0.27533	-0.17832	0.10453
0.196	1.87225	0.12877	2.41442	0.14429	2.18752	0.11842	1.27425	0.07874	0.69897	-0.00409	0.01965	-0.05241	0.46111	-0.17659	0.42259
0.19772	1.85704	0.13049	2.38675	0.14601	2.20683	0.12015	1.74397	0.08047	0.47712	-0.00236	0.30103	-0.05069	0.56867	-0.17487	0.47712
0.19944	1.87213	0.13222	2.33888	0.14774	2.20082	0.12187	2.42674	0.08392	0.5958	0.00972	0.47712	-0.04206	0.30103	-0.1697	0.31876
0.20117	1.85076	0.13394	2.29434	0.14946	2.18104	0.1236	2.44354	0.08565	0.54272	0.01144	0.41691	-0.04033	0.15517	-0.16798	0.16679
0.20289	1.84464	0.13567	2.26924	0.15119	2.21706	0.12532	2.4626	0.09082	0.56784	0.01317	0.36383	-0.03861	0.49938	-0.16625	0.16455
0.20461	1.82593	0.13739	2.27971	0.15291	2.10828	0.12704	2.45063	0.09255	0.33987	0.01489	0.47144	-0.03688	0.09697	-0.16453	0.36624
0.20633	1.8977	0.13912	2.278	0.15463	2.13803	0.12877	2.43209	0.09772	0.30103	0.01835	0.42071	-0.03516	0.49534	-0.15936	0.25326
0.20806	1.89674	0.14084	2.19682	0.15636	2.14966	0.13049	2.38462	0.09945	0.66007	0.02352	0.55671	-0.0317	0.23875	-0.15246	0.30103
0.20978	1.87807	0.14257	2.19743	0.15808	2.10295	0.13222	2.34815	0.10117	0.65106	0.02525	0.59433	-0.02998	0.60206	-0.14901	0.23581
0.2115	1.90411	0.14429	2.23406	0.15981	2.12806	0.13394	2.38682	0.1029	0.77118	0.02697	0.38074	-0.02825	0.70059	-0.14729	0.18273
0.21322	1.94203	0.14601	2.19628	0.16153	2.10097	0.13567	2.36204	0.10462	0.50745	0.0287	0.52439	-0.02307	0.04223	-0.14557	0.30103
0.21495	1.86923	0.14774	2.1692	0.16325	2.04917	0.13739	2.30225	0.10635	0.14935	0.03043	0.54642	-0.02135	0.15944	-0.14384	0.30103
0.21667	1.87515	0.14946	2.14813	0.16498	2.02864	0.13912	2.30029	0.11152	0.6361	0.03215	0.69716	-0.01962	0.51152	-0.14212	0.0235
0.21839	1.81901	0.15119	2.13271	0.1667	2.08978	0.14084	2.27742	0.11325	0.30103	0.03388	0.75024	-0.0179	0.55427	-0.14039	0.27145
0.22011	1.87169	0.15291	2.10915	0.16843	2.05797	0.14257	2.27408	0.11497	0.88331	0.0356	0.60206	-0.01617	0.44082	-0.13867	0.47712
0.22184	1.87204	0.15463	2.07117	0.17015	2.07857	0.14429	2.27907	0.1167	0.94484	0.04423	0.31485	-0.01445	0.01797	-0.13349	0.33562
0.22356	1.90952	0.15636	2.06507	0.17187	2.00487	0.14601	2.25291	0.11842	1.33498	0.04596	0.61578	-0.01272	0.68477	-0.13177	0.30103
0.22528	1.91193	0.15808	2.09562	0.1736	2.06113	0.14774	2.23251	0.12015	1.80311	0.04768	0.39673	-0.01099	0.47335	-0.13005	0.30103
0.227	1.86713	0.15981	2.13489	0.17532	2.00926	0.14946	2.19643	0.12187	2.41413	0.05114	0.09917	-0.00927	0.38923	-0.12832	0.20092
0.22872	1.87698	0.16153	2.08685	0.17704	1.97523	0.15119	2.17115	0.1236	2.4486	0.05286	0.25494	-0.00409	0.5936	-0.1197	0.23655
0.23044	1.91358	0.16325	2.02251	0.17877	1.98312	0.15291	2.17921	0.12532	2.44534	0.05459	0.31027	-0.00236	0.74215	-0.10935	0.2191
0.23217	1.98526	0.16498	1.98582	0.18049	2.01243	0.15463	2.19798	0.12704	2.43513	0.05631	0.09521	-0.00063857	0.36808	-0.10417	0.09488
0.23389	1.95321	0.1667	1.96134	0.18221	1.96478	0.15636	2.15987	0.12877	2.42533	0.05804	0.18788	0.00109	0.33541	-0.10245	0.01075
0.23561	1.81954	0.16843	2.00858	0.18394	1.94423	0.15808	2.18242	0.13049	2.40528	0.05976	0.16623	0.00626	0.57615	-0.10072	0.49634
0.23733	1.89834	0.17015	2.02318	0.18566	1.90695	0.15981	2.10489	0.13222	2.37564	0.06149	0.59277	0.00799	0.65296	-0.099	0.31962
0.23905	1.85058	0.17187	2.05614	0.18738	1.95712	0.16153	2.05724	0.13394	2.38112	0.06321	0.0454	0.00972	0.37828	-0.09727	0.47712
0.24077	1.93703	0.1736	1.9778	0.18911	1.92471	0.16325	2.09263	0.13567	2.33825	0.06839	0.40073	0.01144	0.11588	-0.08865	0.30103
0.2425	1.83706	0.17532	1.95334	0.19083	2.00844	0.16498	2.08344	0.13739	2.32015	0.07012	0.5636	0.01317	0.23823	-0.08692	0.40042
0.24422	1.91908	0.17704	1.9433	0.19255	1.92154	0.1667	2.06983	0.13912	2.3236	0.07184	0.62275	0.01489	0.00972	-0.0852	0.07805
0.24594	1.91389	0.17877	1.97893	0.19427	1.95612	0.16843	2.06372	0.14084	2.31646	0.07529	0.30103	0.02007	0.38849	-0.08347	0.06455
0.24766	1.89636	0.18049	2.02616	0.196	1.93685	0.17015	2.03631	0.14257	2.33928	0.07702	0.35658	0.0218	0.41954	-0.08175	0.6185
0.24938	1.91354	0.18221	1.8946	0.19772	1.924	0.17187	2.03753	0.14429	2.31846	0.07874	0.30103	0.02352	0.30103	-0.07312	0.59455
0.2511	1.86976	0.18394	1.9517	0.19944	1.9197	0.1736	2.02531	0.14601	2.2409	0.08047	0.67825	0.02525	0.30876	-0.07139	0.32768
0.25282	1.88264	0.18566	1.98243	0.20117	1.93358	0.17532	2.08554	0.14774	2.25034	0.08219	0.09365	0.02697	0.48045	-0.06622	0.47553
0.25454	1.90048	0.18738	1.92633	0.20289	1.98247	0.17704	2.03401	0.14946	2.2183	0.08392	0.76198	0.03215	0.22004	-0.06449	0.32627
0.25626	1.89015	0.18911	1.88319	0.20461	1.92372	0.17877	2.03387	0.15119	2.23247	0.08565	0.38307	0.03388	0.43289	-0.06277	0.00993
0.25799	1.8892	0.19083	1.90362	0.20633	1.95262	0.18049	2.01417	0.15291	2.18142	0.08737	0.22484	0.0356	0.02517	-0.05414	0.33501
0.25971	1.93898	0.19255	1.94876	0.20806	2.03722	0.18221	2.05315	0.15463	2.14322	0.09082	0.42889	0.03733	0.30103	-0.05069	0.12752
0.26143	1.90527	0.19427	1.86964	0.20978	1.99761	0.18394	1.97777	0.15636	2.13113	0.09255	0.69897	0.03906	0.65669	-0.04551	0.47712
0.26315	1.9094	0.196	1.9562	0.2115	1.89838	0.18566	1.94921	0.15808	2.09029	0.09427	0.46326	0.04423	0.47101	-0.04378	0.00825
0.26487	1.87457	0.19772	1.86362	0.21322	1.88001	0.18738	1.99378	0.15981	2.13792	0.096	0.34594	0.04596	0.34366	-0.04206	0.47712
0.26659	1.86923	0.19944	1.90203	0.21495	2.00406	0.18911	1.93891	0.16153	2.11044	0.09772	0.30103	0.04768	0.42114	-0.02998	0.54648
0.26831	1.95315	0.20117	1.87017	0.21667	1.89749	0.19083	1.96217	0.16325	2.12312	0.1029	0.61169	0.04941	0.38806	-0.02825	0.46947
0.27003	1.92149	0.20289	1.98154	0.21839	1.94716	0.19255	1.95167	0.16498	2.14613	0.10462	0.61531	0.05114	0.30103	-0.02653	0.35108
0.27175	1.89648	0.20461	1.92169	0.22011	1.90655	0.19427	1.98284	0.1667	2.10025	0.10635	0.6288	0.05286	0.04609	-0.0248	0.30103
0.27347	1.92531	0.20633	1.89209	0.22184	1.96613	0.196	1.95925	0.16843	2.03713	0.10807	0.39736	0.05459	0.58808	-0.01962	0.26663
0.27519	1.90902	0.20806	1.89752	0.22356	1.9286	0.19772	1.96313	0.17015	2.08991	0.1098	0.15951	0.05976	0.1348	-0.0179	0.36839
0.27691	1.92209	0.20978	1.919	0.22528	1.92647	0.19944	1.96288	0.17187	2.12092	0.11152	0.73059	0.06149	0.42932	-0.01617	0.33734
0.27863	1.9529	0.2115	1.97846	0.227	1.90309	0.20117	1.98962	0.1736	2.07231	0.11325	0.30103	0.06321	0.27239	-0.01445	0.31001
0.28035	1.84278	0.21322	1.96691	0.22872	1.9669	0.20289	2.0054	0.17532	2.04779	0.11497	0.60206	0.06839	0.37743	-0.01272	0.34513
0.28207	1.92888	0.21495	1.81187	0.23044	1.98681	0.20461	2.0193	0.17704	2.06088	0.1167	0.98132	0.07012	0.18368	-0.01099	0.32311
0.28379	1.90199	0.21667	1.86083	0.23217	1.87941	0.20633	1.96595	0.17877	1.96836	0.11842	1.25484	0.07184	0.54974	-0.00927	0.65043
0.28551	1.88479	0.21839	1.94111	0.23389	1.93144	0.20806	1.91908	0.18049	2.05568	0.12015	1.80403	0.07357	0.47058	-0.00409	0.01341
0.28723	1.91102	0.22011	1.87995	0.23561	1.91253	0.20978	1.92337	0.18221	1.97566	0.12187	2.42268	0.07702	0.18993	-0.00236	0.54052
0.28895	1.79962	0.22184	1.92295	0.23733	1.99047	0.2115	1.96142	0.18394	2.01615	0.1236	2.49967	0.07874	0.38763	-0.00063857	0.43282
0.29067	1.89048	0.22356	1.95674	0.23905	1.94394	0.21322	1.96318	0.18566	2.03955	0.12532	2.45998	0.08392	0.01251	0.00626	0.32694
0.29239	1.82138	0.22528	1.89913	0.24077	1.90702	0.21495	1.95144	0.18738	2.02894	0.12704	2.43741	0.08565	0.74344	0.00799	0.60206
0.2941	1.89533	0.227	1.93629	0.2425	1.981	0.21667	1.98048	0.18911	1.99975	0.12877	2.42129	0.08737	0.30103	0.00972	0.2678
0.29582	1.95904	0.22872	1.97378	0.24422	1.90487	0.21839	1.93895	0.19083	1.99785	0.13049	2.44336	0.0891	0.46653	0.01144	0.60206
0.29754	1.89853	0.23044	1.97297	0.24594	1.88726	0.22011	1.9471	0.19255	2.03794	0.13222	2.42121	0.09427	0.66764	0.01317	0.23823
0.29926	1.91009	0.23217	1.88108	0.24766	1.95228	0.22184	1.96893	0.19427	1.99458	0.13394	2.33709	0.096	0.30103	0.01489	0.47144
0.30098	1.99434	0.23389	1.86998	0.24938	1.88654	0.22356	1.96521	0.196	2.03399	0.13567	2.33268	0.09945	0.18716	0.02007	0.45054
0.3027	1.9376	0.23561	1.92493	0.2511	1.89831	0.22528	1.91649	0.19772	1.99398	0.13739	2.3033	0.10117	0.33906	0.02697	0.57682
0.30442	1.9103	0.23733	1.95481	0.25282	1.93095	0.227	1.85939	0.19944	2.0155	0.13912	2.31946	0.1029	0.28911	0.0287	0.41492
0.30614	1.92976	0.23905	1.93823	0.25454	1.9765	0.22872	1.95343	0.20117	1.98134	0.14084	2.29684	0.10462	0.71292	0.03043	0.30103
0.30786	1.79503	0.24077	1.87148	0.25626	1.88865	0.23044	2.01689	0.20289	2.00617	0.14257	2.27941	0.10635	0.422	0.03215	0.59191
0.30957	1.92366	0.2425	1.85562	0.25799	1.92586	0.23217	1.92218	0.20461	1.939	0.14429	2.2827	0.10807	0.35693	0.03388	0.30103
0.31129	1.85421	0.24422	1.98574	0.25971	1.9637	0.23389	1.96924	0.20633	2.00569	0.14601	2.26712	0.1098	0.51889	0.03906	0.33939
0.31301	1.91934	0.24594	1.94592	0.26143	1.91086	0.23561	2.02968	0.20806	2.00082	0.14774	2.22574	0.11325	0.59654	0.04078	0.61303
0.31473	1.84124	0.24766	1.85834	0.26315	1.96547	0.23733	2.02992	0.20978	2.00956	0.14946	2.2337	0.11497	0.78602	0.04251	0.30103
0.31645	1.89847	0.24938	1.86877	0.26487	1.91114	0.23905	1.95945	0.2115	1.95166	0.15119	2.16004	0.1167	1.1671	0.04423	0.29058
0.31817	1.81969	0.2511	1.8535	0.26659	1.93487	0.24077	1.93139	0.21322	1.92878	0.15291	2.23103	0.11842	1.40973	0.04596	0.58437
0.31988	1.89956	0.25282	1.93995	0.26831	1.85768	0.2425	1.85786	0.21495	1.98359	0.15463	2.18383	0.12015	1.77015	0.04768	0.32544
0.3216	1.88607	0.25454	1.88844	0.27003	1.96842	0.24422	1.94569	0.21667	2.02991	0.15636	2.15019	0.12187	2.47706	0.05286	0.47712
0.32332	1.89263	0.25626	1.84194	0.27175	1.95661	0.24594	1.9459	0.21839	1.96682	0.15808	2.18413	0.1236	2.53814	0.05459	0.58808
0.32504	1.91553	0.25799	1.90304	0.27347	1.92807	0.24766	1.95232	0.22011	2.01927	0.15981	2.13354	0.12532	2.46339	0.05631	0.09521
0.32676	1.94882	0.25971	1.93919	0.27519	1.96347	0.24938	1.9365	0.22184	2.01734	0.16153	2.1488	0.12704	2.44933	0.05804	0.29778
0.32847	2.03443	0.26143	1.86923	0.27691	1.96408	0.2511	1.98391	0.22356	2.0043	0.16325	2.17341	0.12877	2.44434	0.05976	0.34844
0.33019	1.93412	0.26315	1.92708	0.27863	1.89818	0.25282	1.92312	0.22528	1.98654	0.16498	2.0708	0.13049	2.43794	0.06149	0.53735
0.33191	1.91303	0.26487	1.88385	0.28035	1.96992	0.25454	1.97569	0.227	1.99318	0.1667	2.12405	0.13222	2.40491	0.06667	0.34637
0.33362	1.93356	0.26659	1.89775	0.28207	1.86294	0.25626	1.94829	0.22872	2.0215	0.16843	2.08608	0.13394	2.33075	0.06839	0.20699
0.33534	1.98359	0.26831	1.93984	0.28379	1.93442	0.25799	1.91636	0.23044	1.99548	0.17015	2.10264	0.13567	2.3639	0.07012	0.42649
0.33706	1.91083	0.27003	1.94452	0.28551	1.91565	0.25971	1.96812	0.23217	2.02002	0.17187	2.03481	0.13739	2.32749	0.07184	0.14923
0.33878	1.92051	0.27175	1.87622	0.28723	1.94371	0.26143	1.93579	0.23389	1.91189	0.1736	2.08175	0.13912	2.35426	0.07357	0.67299
0.34049	1.90073	0.27347	1.87946	0.28895	1.90266	0.26315	1.97607	0.23561	1.97186	0.17532	2.02155	0.14084	2.2514	0.07529	0.45262
0.34221	1.95472	0.27519	1.86455	0.29067	2.00053	0.26487	1.96209	0.23733	1.93146	0.17704	2.0716	0.14257	2.31082	0.08047	0.31877
0.34393	1.88799	0.27691	1.94231	0.29239	1.88302	0.26659	1.88811	0.23905	2.03298	0.17877	2.09188	0.14429	2.25846	0.08392	0.3093
0.34564	1.98964	0.27863	1.94604	0.2941	1.86873	0.26831	1.91908	0.24077	1.98073	0.18049	2.14501	0.14601	2.27816	0.08565	0.56119
0.34736	1.9138	0.28035	1.92852	0.29582	1.93159	0.27003	1.89729	0.2425	1.99098	0.18221	2.03506	0.14774	2.24007	0.08737	0.3156
0.34908	2.04037	0.28207	1.95834	0.29754	1.95469	0.27175	1.97778	0.24422	1.9424	0.18394	2.03634	0.14946	2.22156	0.0891	0.21481
0.35079	1.88829	0.28379	1.87443	0.29926	1.91594	0.27347	1.98749	0.24594	1.96828	0.18566	2.03124	0.15119	2.24279	0.09082	0.23149
0.35251	1.89821	0.28551	1.92623	0.30098	1.97583	0.27519	1.97482	0.24766	1.95528	0.18738	2.03239	0.15291	2.19034	0.09255	0.05876
0.35423	1.8583	0.28723	1.99615	0.3027	2.01412	0.27691	2.03387	0.24938	1.98558	0.18911	2.02273	0.15463	2.19331	0.09427	0.66764
0.35594	1.9131	0.28895	1.7996	0.30442	1.9643	0.27863	1.94475	0.2511	1.99779	0.19083	2.09275	0.15636	2.17593	0.096	0.34594
0.35766	1.94382	0.29067	1.89881	0.30614	1.96268	0.28035	1.92486	0.25282	1.89786	0.19255	2.05648	0.15808	2.15464	0.09772	0.27129
0.35937	1.95905	0.29239	1.86521	0.30786	1.83251	0.28207	1.95984	0.25454	2.0041	0.19427	1.97695	0.15981	2.19646	0.09945	0.47712
0.36109	1.92902	0.2941	1.90893	0.30957	1.9197	0.28379	1.98798	0.25626	1.89836	0.196	2.0843	0.16153	2.15242	0.10117	0.73053
0.36281	1.88881	0.29582	1.78096	0.31129	1.97294	0.28551	1.91109	0.25799	1.93282	0.19772	1.97457	0.16325	2.15276	0.1029	0.31295
0.36452	1.92276	0.29754	1.92942	0.31301	1.86737	0.28723	1.93957	0.25971	1.95383	0.19944	1.99586	0.16498	2.10744	0.10462	0.64456
0.36624	1.94538	0.29926	1.91131	0.31473	1.95616	0.28895	1.96812	0.26143	1.98391	0.20117	2.03651	0.1667	2.16973	0.10635	0.32777
0.36795	1.95198	0.30098	1.93141	0.31645	1.90947	0.29067	1.94457	0.26315	2.02809	0.20289	2.02469	0.16843	2.11286	0.10807	0.39095
0.36967	1.98324	0.3027	1.94761	0.31817	1.95426	0.29239	1.93659	0.26487	1.94939	0.20461	1.97157	0.17015	2.1189	0.1098	0.66093
0.37138	1.91963	0.30442	1.94356	0.31988	2.005	0.2941	1.91827	0.26659	1.96574	0.20633	2.03451	0.17187	2.09005	0.11152	0.58232
0.3731	1.89743	0.30614	1.84509	0.3216	1.95696	0.29582	1.95064	0.26831	1.97913	0.20806	2.01099	0.1736	2.03288	0.11325	0.30833
0.37481	2.01452	0.30786	1.99129	0.32332	1.90666	0.29754	1.96693	0.27003	1.93952	0.20978	2.03199	0.17532	2.10037	0.11497	0.91305
0.37653	1.88634	0.30957	1.90775	0.32504	1.9452	0.29926	1.93758	0.27175	2.00077	0.2115	2.00715	0.17704	2.09342	0.1167	0.93526
0.37824	1.83852	0.31129	1.98492	0.32676	1.93952	0.30098	1.98581	0.27347	1.96547	0.21322	2.03139	0.17877	2.03854	0.11842	1.3449
0.37996	1.97177	0.31301	1.92205	0.32847	1.90668	0.3027	2.01838	0.27519	1.97087	0.21495	1.99609	0.18049	2.09522	0.12015	1.76877
0.38167	1.94879	0.31473	1.86866	0.33019	1.93358	0.30442	1.92732	0.27691	2.05187	0.21667	2.01342	0.18221	2.07529	0.12187	2.46778
0.38339	1.88719	0.31645	1.93838	0.33191	1.94684	0.30614	2.03476	0.27863	1.98323	0.21839	1.98818	0.18394	2.01179	0.1236	2.57701
0.3851	1.92103	0.31817	1.89214	0.33362	1.95424	0.30786	1.90516	0.28035	1.94032	0.22011	1.98632	0.18566	1.96993	0.12532	2.51003
0.38682	2.01142	0.31988	1.94983	0.33534	1.93062	0.30957	2.00732	0.28207	1.97434	0.22184	1.98845	0.18738	2.12571	0.12704	2.50124
0.38853	1.98605	0.3216	1.91381	0.33706	1.94996	0.31129	1.9554	0.28379	1.95446	0.22356	2.05008	0.18911	2.03652	0.12877	2.49045
0.39024	1.88081	0.32332	1.88151	0.33878	1.9086	0.31301	1.93176	0.28551	1.96715	0.22528	1.98841	0.19083	2.08308	0.13049	2.45127
0.39196	1.98545	0.32504	1.9762	0.34049	1.94912	0.31473	1.98158	0.28723	1.95407	0.227	2.0139	0.19255	2.0706	0.13222	2.36061
0.39367	1.99783	0.32676	1.91256	0.34221	1.98506	0.31645	1.93818	0.28895	1.94953	0.22872	2.00527	0.19427	1.9832	0.13394	2.38415
0.39539	1.98416	0.32847	1.96351	0.34393	1.9786	0.31817	2.00428	0.29067	1.8621	0.23044	1.96886	0.196	2.09883	0.13567	2.38968
0.3971	1.88812	0.33019	1.93324	0.34564	1.98375	0.31988	1.92795	0.29239	1.91124	0.23217	1.94005	0.19772	2.03271	0.13739	2.33046
0.39881	1.97473	0.33191	1.90487	0.34736	1.93456	0.3216	1.93746	0.2941	1.97964	0.23389	1.91633	0.19944	2.03793	0.13912	2.36142
0.40053	1.96149	0.33362	1.96501	0.34908	1.96937	0.32332	1.92706	0.29582	1.98324	0.23561	2.03641	0.20117	2.08187	0.14084	2.34729
0.40224	2.01359	0.33534	1.94091	0.35079	1.87068	0.32504	1.93494	0.29754	2.00346	0.23733	2.00314	0.20289	1.96109	0.14257	2.31927
0.40395	1.98144	0.33706	1.96296	0.35251	1.98888	0.32676	1.90389	0.29926	1.88329	0.23905	2.01934	0.20461	2.0512	0.14429	2.28598
0.40567	1.90357	0.33878	1.92541	0.35423	1.91822	0.32847	1.99763	0.30098	2.00448	0.24077	1.95093	0.20633	2.04009	0.14601	2.2732
0.40738	1.99123	0.34049	1.97262	0.35594	1.98893	0.33019	1.93241	0.3027	1.99935	0.2425	1.99456	0.20806	1.99318	0.14774	2.2114
0.40909	1.9574	0.34221	1.93526	0.35766	1.92052	0.33191	1.9357	0.30442	1.93958	0.24422	2.01634	0.20978	2.04596	0.14946	2.25916
0.41081	1.87837	0.34393	1.9399	0.35937	1.97064	0.33362	1.9293	0.30614	1.94772	0.24594	1.98391	0.2115	2.01789	0.15119	2.21006
0.41252	1.96403	0.34564	1.96765	0.36109	1.99641	0.33534	2.01722	0.30786	2.00579	0.24766	2.0325	0.21322	2.03631	0.15291	2.12292
0.41423	1.97017	0.34736	1.92947	0.36281	1.91625	0.33706	1.99484	0.30957	2.00103	0.24938	1.97326	0.21495	1.99605	0.15463	2.19988
0.41595	1.96761	0.34908	1.97673	0.36452	1.93946	0.33878	1.95048	0.31129	1.95073	0.2511	1.99178	0.21667	2.05359	0.15636	2.19851
0.41766	1.91486	0.35079	1.96067	0.36624	1.92068	0.34049	1.97118	0.31301	1.94214	0.25282	1.93494	0.21839	2.02898	0.15808	2.17867
0.41937	1.96743	0.35251	1.93475	0.36795	1.96221	0.34221	1.99902	0.31473	1.96879	0.25454	1.97399	0.22011	2.03156	0.15981	2.19131
0.42108	1.91095	0.35423	1.96119	0.36967	1.98095	0.34393	1.97782	0.31645	2.03673	0.25626	1.97313	0.22184	1.95679	0.16153	2.10374
0.42279	1.9705	0.35594	2.00059	0.37138	1.94548	0.34564	1.97842	0.31817	1.91922	0.25799	2.02799	0.22356	1.95615	0.16325	2.1916
0.42451	1.99376	0.35766	1.89141	0.3731	1.96271	0.34736	1.90317	0.31988	2.00041	0.25971	1.99535	0.22528	2.03247	0.16498	2.1201
0.42622	1.94053	0.35937	1.93331	0.37481	2.00116	0.34908	1.98754	0.3216	1.93658	0.26143	2.0086	0.227	2.00664	0.1667	2.16004
0.42793	1.93231	0.36109	1.94309	0.37653	1.97336	0.35079	1.95593	0.32332	1.97623	0.26315	2.09733	0.22872	1.96334	0.16843	2.17219
0.42964	2.02384	0.36281	1.90389	0.37824	1.94325	0.35251	1.99506	0.32504	1.85239	0.26487	1.98848	0.23044	1.98677	0.17015	2.18754
0.43135	1.95361	0.36452	1.95934	0.37996	1.9268	0.35423	1.92273	0.32676	1.92665	0.26659	1.99307	0.23217	2.02063	0.17187	2.16583
0.43307	1.96551	0.36624	1.95028	0.38167	1.99385	0.35594	1.94623	0.32847	2.01303	0.26831	2.03016	0.23389	2.00072	0.1736	2.11808
0.43478	1.92971	0.36795	1.9666	0.38339	1.97565	0.35766	2.00202	0.33019	2.02254	0.27003	1.98886	0.23561	2.02371	0.17532	2.08619
0.43649	1.90873	0.36967	1.92778	0.3851	2.00379	0.35937	1.88649	0.33191	1.94532	0.27175	1.9707	0.23733	2.02984	0.17704	2.0359
0.4382	1.96848	0.37138	1.9899	0.38682	1.98995	0.36109	1.91714	0.33362	1.99269	0.27347	1.98794	0.23905	2.01006	0.17877	2.09089
0.43991	1.98909	0.3731	1.99869	0.38853	2.00988	0.36281	1.9453	0.33534	1.9958	0.27519	1.97658	0.24077	1.99093	0.18049	2.1103
0.44162	1.93695	0.37481	1.97645	0.39024	2.01138	0.36452	1.99042	0.33706	1.99739	0.27691	2.04478	0.2425	2.07903	0.18221	2.03437
0.44333	1.97772	0.37653	1.91942	0.39196	1.92956	0.36624	1.88788	0.33878	2.00344	0.27863	1.95166	0.24422	2.02115	0.18394	2.08542
0.44504	1.94657	0.37824	2.05376	0.39367	1.99895	0.36795	2.01672	0.34049	1.94502	0.28035	2.04554	0.24594	1.97693	0.18566	2.08943
0.44675	1.97621	0.37996	2.00836	0.39539	1.9823	0.36967	2.06211	0.34221	1.95313	0.28207	2.03963	0.24766	2.0103	0.18738	2.06306
0.44846	1.98418	0.38167	2.01128	0.3971	1.95356	0.37138	1.972	0.34393	2.02427	0.28379	1.99354	0.24938	2.05256	0.18911	2.04178
0.45017	2.03206	0.38339	1.95176	0.39881	2.02144	0.3731	1.919	0.34564	2.02152	0.28551	2.00602	0.2511	2.02067	0.19083	2.07555
0.45188	2.05782	0.3851	1.98097	0.40053	1.96343	0.37481	1.97272	0.34736	1.99999	0.28723	1.92204	0.25282	2.02075	0.19255	2.08663
0.45359	2.04586	0.38682	1.95625	0.40224	1.94306	0.37653	1.94944	0.34908	2.03258	0.28895	1.94443	0.25454	2.03182	0.19427	2.08233
0.4553	1.96873	0.38853	1.90647	0.40395	2.05654	0.37824	1.99207	0.35079	2.01447	0.29067	1.95692	0.25626	2.06584	0.196	2.0675
0.45701	2.03719	0.39024	1.96288	0.40567	2.08212	0.37996	2.04649	0.35251	2.01578	0.29239	2.00432	0.25799	2.0569	0.19772	2.03214
0.45872	2.06769	0.39196	2	0.40738	1.97912	0.38167	1.97432	0.35423	1.95904	0.2941	1.99656	0.25971	2.01273	0.19944	2.05442
0.46043	1.99432	0.39367	1.96353	0.40909	1.99564	0.38339	1.99694	0.35594	1.99842	0.29582	2.07755	0.26143	1.97976	0.20117	2.00037
0.46214	2.06348	0.39539	1.94218	0.41081	1.98169	0.3851	1.99323	0.35766	1.98424	0.29754	1.97816	0.26315	2.10257	0.20289	2.09223
0.46385	2.0211	0.3971	1.89015	0.41252	1.96274	0.38682	1.96247	0.35937	1.89237	0.29926	2.03458	0.26487	2.04077	0.20461	2.0405
0.46556	1.95993	0.39881	2.00456	0.41423	1.94135	0.38853	1.96652	0.36109	2.02374	0.30098	2.00768	0.26659	2.01308	0.20633	1.99922
0.46727	2.0157	0.40053	1.96043	0.41595	1.98386	0.39024	2.04331	0.36281	2.01958	0.3027	2.12122	0.26831	1.95556	0.20806	2.04712
0.46898	2.00164	0.40224	1.93311	0.41766	1.98951	0.39196	2.02048	0.36452	1.96818	0.30442	2.00053	0.27003	2.00232	0.20978	2.03234
0.47069	1.99193	0.40395	2.03862	0.41937	1.97489	0.39367	1.95088	0.36624	1.97583	0.30614	1.97417	0.27175	2.00937	0.2115	1.97661
0.4724	2.00578	0.40567	1.97775	0.42108	1.98211	0.39539	2.09995	0.36795	1.93946	0.30786	1.99795	0.27347	2.00191	0.21322	2.09715
0.47411	2.10134	0.40738	1.95642	0.42279	2.00637	0.3971	2.03563	0.36967	1.93878	0.30957	2.08321	0.27519	2.00342	0.21495	2.00894
0.47581	2.05838	0.40909	1.98976	0.42451	2.02991	0.39881	2.01764	0.37138	1.99735	0.31129	2.02286	0.27691	2.05086	0.21667	2.03177
0.47752	2.06502	0.41081	1.97845	0.42622	2.04136	0.40053	1.96302	0.3731	1.95595	0.31301	2.02568	0.27863	2.01644	0.21839	2.0086
0.47923	2.08759	0.41252	1.95229	0.42793	2.00038	0.40224	2.01284	0.37481	2.02604	0.31473	1.92761	0.28035	2.01837	0.22011	2.0946
0.48094	2.01315	0.41423	1.98722	0.42964	2.04561	0.40395	1.94308	0.37653	2.00427	0.31645	1.97937	0.28207	2.06555	0.22184	2.0171
0.48265	2.06711	0.41595	1.90549	0.43135	1.93015	0.40567	2.02466	0.37824	2.02119	0.31817	2.0128	0.28379	2.00836	0.22356	2.07127
0.48436	2.08316	0.41766	2.02587	0.43307	2.04746	0.40738	1.97083	0.37996	1.99736	0.31988	1.95278	0.28551	2.02587	0.22528	1.98475
0.48606	2.10013	0.41937	1.96828	0.43478	2.00022	0.40909	1.94793	0.38167	1.99638	0.3216	1.98058	0.28723	2.01358	0.227	1.98542
0.48777	2.06406	0.42108	1.90687	0.43649	1.99108	0.41081	1.95675	0.38339	1.93243	0.32332	1.96566	0.28895	2.02516	0.22872	2.04842
0.48948	2.20186	0.42279	1.95629	0.4382	1.97263	0.41252	1.96197	0.3851	1.98565	0.32504	1.94607	0.29067	1.9871	0.23044	2.02586
0.49119	2.26259	0.42451	2.02063	0.43991	1.97563	0.41423	2.01015	0.38682	1.98773	0.32676	2.01921	0.29239	1.97474	0.23217	2.11459
0.49289	2.30747	0.42622	1.96833	0.44162	1.92528	0.41595	1.99001	0.38853	2.00332	0.32847	2.04889	0.2941	2.0548	0.23389	2.05563
0.4946	2.48201	0.42793	1.95202	0.44333	2.01226	0.41766	1.94819	0.39024	1.97774	0.33019	1.98445	0.29582	2.11887	0.23561	2.07305
0.49631	2.54268	0.42964	1.98775	0.44504	1.99521	0.41937	2.00336	0.39196	1.97782	0.33191	1.99044	0.29754	2.11373	0.23733	2.03325
0.49801	2.66394	0.43135	1.96743	0.44675	2.03096	0.42108	1.95579	0.39367	2.05606	0.33362	1.98252	0.29926	2.08256	0.23905	2.02873
0.49972	2.65597	0.43307	2.03343	0.44846	2.00735	0.42279	2.02228	0.39539	2.03493	0.33534	2.01897	0.30098	2.0671	0.24077	2.06616
0.50143	2.58905	0.43478	2.01265	0.45017	1.99164	0.42451	1.98845	0.3971	1.99221	0.33706	1.9441	0.3027	2.06033	0.2425	1.97424
0.50313	2.50012	0.43649	2.00073	0.45188	2.10266	0.42622	2.00521	0.39881	1.9962	0.33878	1.96954	0.30442	2.04383	0.24422	2.06505
0.50484	2.40535	0.4382	1.96382	0.45359	2.03504	0.42793	2.06397	0.40053	1.996	0.34049	1.98874	0.30614	2.08402	0.24594	2.03504
0.50655	2.25985	0.43991	1.98809	0.4553	2.06582	0.42964	2.00593	0.40224	2.04175	0.34221	2.01527	0.30786	2.06381	0.24766	2.01231
0.50825	2.18937	0.44162	1.95128	0.45701	2.1261	0.43135	2.01637	0.40395	2.01732	0.34393	1.9825	0.30957	2.04625	0.24938	2.10668
0.50996	2.11076	0.44333	1.96947	0.45872	2.01422	0.43307	2.02329	0.40567	1.97806	0.34564	2.04433	0.31129	2.05946	0.2511	2.07763
0.51166	2.17342	0.44504	1.92916	0.46043	2.06956	0.43478	1.99172	0.40738	2.02317	0.34736	2.06818	0.31301	2.03207	0.25282	2.03555
0.51337	2.19266	0.44675	2.05562	0.46214	2.09315	0.43649	2.05337	0.40909	2.00612	0.34908	2.06682	0.31473	2.05252	0.25454	2.00432
0.51507	2.09736	0.44846	2.0116	0.46385	2.01328	0.4382	2.02618	0.41081	1.94883	0.35079	1.95904	0.31645	2.10381	0.25626	2.08532
0.51678	2.13468	0.45017	2.04701	0.46556	2.01893	0.43991	2.00448	0.41252	2.0397	0.35251	2.02435	0.31817	2.04145	0.25799	2.05438
0.51849	2.11482	0.45188	2.06729	0.46727	2.01115	0.44162	1.98159	0.41423	1.97241	0.35423	2.07328	0.31988	2.01763	0.25971	2.05679
0.52019	2.15379	0.45359	2.05227	0.46898	2.04987	0.44333	2.03969	0.41595	2.02182	0.35594	2.11051	0.3216	2.06396	0.26143	2.08571
0.5219	2.11085	0.4553	2.04818	0.47069	2.05666	0.44504	1.91446	0.41766	2.07578	0.35766	2.03829	0.32332	1.9254	0.26315	2.25491
0.5236	2.18214	0.45701	2.03553	0.4724	2.09555	0.44675	2.03415	0.41937	2.00572	0.35937	1.96799	0.32504	1.98812	0.26487	2.06118
0.52531	2.13975	0.45872	2.04463	0.47411	2.10106	0.44846	2.07665	0.42108	2.03573	0.36109	1.97073	0.32676	1.99276	0.26659	2.02406
0.52701	2.18469	0.46043	2.02465	0.47581	2.09214	0.45017	2.06989	0.42279	2.01572	0.36281	1.97186	0.32847	1.92229	0.26831	2.05648
0.52871	2.21886	0.46214	2.03764	0.47752	2.04841	0.45188	2.08094	0.42451	1.99194	0.36452	1.99026	0.33019	2.04946	0.27003	2.09901
0.53042	2.1935	0.46385	2.0416	0.47923	2.14035	0.45359	2.09335	0.42622	2.00094	0.36624	1.99796	0.33191	2.02802	0.27175	2.05089
0.53212	2.24259	0.46556	2.03405	0.48094	2.04249	0.4553	2.07149	0.42793	1.97444	0.36795	1.94596	0.33362	2.04558	0.27347	1.98992
0.53383	2.22521	0.46727	2.01163	0.48265	2.06819	0.45701	2.08481	0.42964	2.01231	0.36967	2.04026	0.33534	1.99638	0.27519	2.02265
0.53553	2.27565	0.46898	2.02938	0.48436	2.14202	0.45872	2.05321	0.43135	2.04867	0.37138	2.01361	0.33706	2.04044	0.27691	2.07238
0.53723	2.34901	0.47069	2.05954	0.48606	2.14098	0.46043	2.05556	0.43307	2.01813	0.3731	2.04627	0.33878	1.9847	0.27863	2.10627
0.53894	2.46576	0.4724	2.05667	0.48777	2.17601	0.46214	2.10425	0.43478	2.00025	0.37481	1.99797	0.34049	2.00946	0.28035	2.02526
0.54064	2.58601	0.47411	2.07376	0.48948	2.23179	0.46385	2.07495	0.43649	2.03517	0.37653	2.00854	0.34221	2.0569	0.28207	2.05863
0.54234	2.77398	0.47581	2.06192	0.49119	2.29844	0.46556	1.98946	0.4382	1.98677	0.37824	2.04257	0.34393	1.99894	0.28379	2.00913
0.54405	2.99663	0.47752	2.10162	0.49289	2.35234	0.46727	2.03679	0.43991	1.99353	0.37996	2.07265	0.34564	2.05966	0.28551	2.01848
0.54575	3.24511	0.47923	2.02482	0.4946	2.5688	0.46898	2.07187	0.44162	2.01763	0.38167	2.04968	0.34736	2.0791	0.28723	2.0686
0.54745	3.51588	0.48094	2.05954	0.49631	2.62908	0.47069	2.08235	0.44333	2.03675	0.38339	1.99553	0.34908	2.00038	0.28895	2.08964
0.54916	3.98506	0.48265	2.07121	0.49801	2.66073	0.4724	2.12081	0.44504	2.06855	0.3851	2.05305	0.35079	1.97949	0.29067	2.04808
0.55086	4.62455	0.48436	2.02616	0.49972	2.71329	0.47411	2.03956	0.44675	2.06487	0.38682	2.04943	0.35251	2.08889	0.29239	2.03819
0.55256	4.82587	0.48606	2.14196	0.50143	2.66881	0.47581	1.99157	0.44846	2.05614	0.38853	2.03487	0.35423	2.02244	0.2941	2.06187
0.55426	4.7107	0.48777	2.11483	0.50313	2.59014	0.47752	2.14107	0.45017	2.04485	0.39024	2.03385	0.35594	2.02429	0.29582	2.20109
0.55597	4.40249	0.48948	2.16168	0.50484	2.45586	0.47923	2.10632	0.45188	2.05478	0.39196	1.96682	0.35766	2.07223	0.29754	2.27598
0.55767	3.77632	0.49119	2.27198	0.50655	2.34521	0.48094	2.11288	0.45359	2.08806	0.39367	2.0086	0.35937	2.05338	0.29926	2.23295
0.55937	3.34144	0.49289	2.35205	0.50825	2.25151	0.48265	1.99678	0.4553	2.05545	0.39539	2.08705	0.36109	2.00108	0.30098	2.07566
0.56107	2.81913	0.4946	2.50941	0.50996	2.23168	0.48436	2.12874	0.45701	2.15066	0.3971	2.02108	0.36281	2.01286	0.3027	2.0921
0.56277	2.59981	0.49631	2.60977	0.51166	2.15953	0.48606	2.15783	0.45872	2.08413	0.39881	2.0381	0.36452	2.071	0.30442	2.10486
0.56448	2.52032	0.49801	2.6935	0.51337	2.14787	0.48777	2.13328	0.46043	2.10162	0.40053	2.05976	0.36624	1.96758	0.30614	2.125
0.56618	2.36134	0.49972	2.69121	0.51507	2.15627	0.48948	2.23891	0.46214	2.08502	0.40224	1.98138	0.36795	1.98318	0.30786	2.05674
0.56788	2.2952	0.50143	2.6372	0.51678	2.13115	0.49119	2.32099	0.46385	2.08636	0.40395	2.00462	0.36967	2.04943	0.30957	2.22229
0.56958	2.20496	0.50313	2.55926	0.51849	2.10324	0.49289	2.39112	0.46556	2.04201	0.40567	2.10363	0.37138	2.02525	0.31129	2.27243
0.57128	2.24428	0.50484	2.39447	0.52019	2.17138	0.4946	2.5871	0.46727	2.08964	0.40738	2.01197	0.3731	1.99725	0.31301	2.23068
0.57298	2.22333	0.50655	2.323	0.5219	2.12185	0.49631	2.69451	0.46898	2.08796	0.40909	1.97757	0.37481	2.01475	0.31473	2.08794
0.57468	2.17882	0.50825	2.22151	0.5236	2.19023	0.49801	2.70183	0.47069	2.03326	0.41081	2.03456	0.37653	1.99559	0.31645	2.07528
0.57638	2.21014	0.50996	2.21588	0.52531	2.18892	0.49972	2.72734	0.4724	1.99314	0.41252	2.00302	0.37824	2.0512	0.31817	2.11714
0.57808	2.14722	0.51166	2.1801	0.52701	2.18856	0.50143	2.69244	0.47411	2.11214	0.41423	1.99306	0.37996	2.08169	0.31988	2.02336
0.57978	2.1323	0.51337	2.19327	0.52871	2.17898	0.50313	2.63185	0.47581	2.09452	0.41595	2.03879	0.38167	2.07512	0.3216	2.00361
0.58148	2.17923	0.51507	2.12101	0.53042	2.24506	0.50484	2.55023	0.47752	2.10175	0.41766	2.07709	0.38339	2.09318	0.32332	1.97247
0.58318	2.1804	0.51678	2.10436	0.53212	2.17901	0.50655	2.38369	0.47923	2.11722	0.41937	2.01609	0.3851	2.07005	0.32504	2.03493
0.58488	2.1412	0.51849	2.11936	0.53383	2.24785	0.50825	2.29289	0.48094	2.07018	0.42108	2.06703	0.38682	2.05469	0.32676	1.9907
0.58658	2.11648	0.52019	2.2067	0.53553	2.30789	0.50996	2.18098	0.48265	2.19257	0.42279	2.00536	0.38853	2.04868	0.32847	2.05204
0.58828	2.08622	0.5219	2.10742	0.53723	2.39735	0.51166	2.19373	0.48436	2.13296	0.42451	2.0439	0.39024	2.06969	0.33019	2.04939
0.58998	2.11331	0.5236	2.18458	0.53894	2.51132	0.51337	2.16415	0.48606	2.12737	0.42622	1.98373	0.39196	2.09418	0.33191	2.06155
0.59168	2.10468	0.52531	2.18427	0.54064	2.68129	0.51507	2.18555	0.48777	2.22412	0.42793	2.09881	0.39367	1.99239	0.33362	1.99013
0.59338	2.15542	0.52701	2.16836	0.54234	2.90026	0.51678	2.18647	0.48948	2.26328	0.42964	2.01996	0.39539	2.03382	0.33534	1.99123
[truncated: 991 more rows]

[truncated: 10 more sheets: Figure3a, Figure3b, Figure3c, Figure3d, Figure3e, Figure4a, Figure4b, Figure4c, Figure4d, Figure4e]
